# Supplementary material for: Circulating HLA-DR+CD4+ effector memory T cells resistant to CCR5 and PD-L1 mediated suppression compromise regulatory T cell function in tuberculosis
Source: PLoS Pathog. 2018 Sep 19;14(9):e1007289. doi: 10.1371/journal.ppat.1007289 (PMC6166982; doi:10.1371/journal.ppat.1007289)
Supplement: S1 Table — (XLS) [file ppat.1007289.s013.xls]

## Sheet: 1 IGRA POSITIVE
PTID	Data of sample collection	AGE	SEX	WEIGTH(KG)	HEIGHT (CM)	NIL	TB Ag	MITOGEN	TB Ag-NIL	MITOGEN-NIL	RESULT
SC001	2015-04-16	30	M	78	178	0.03	5.59	> 10	5.56	> 10	POSITIVE
SC021	2015-06-04	30	M	58	170	0.28	> 10	> 10	> 10	> 10	POSITIVE
SC025	2015-06-11	28	M	82	180	0.23	4.93	> 10	4.7	> 10	POSITIVE
SC042	2015-07-08	39	M	56	168	0.09	0.5	> 10	0.41	> 10	POSITIVE
SC045	2015-07-09	37	F	55	150	0.12	4.31	5.58	4.19	5.46	POSITIVE
SC049	2015-07-22	50	M	73	174	0.11	> 10	> 10	> 10	> 10	POSITIVE
SC075	2015-09-29	38	M	73	172	0.43	2.35	> 10	1.92	> 10	POSITIVE
SC080	2015-10-06	33	M	61	167	0.07	1.18	> 10	1.11	> 10	POSITIVE
SC086	26-11-2015	36	F	54	149	0.13	0.91	> 10	0.78	> 10	POSITIVE
SC118	28-03-2016	25	F	44	147	0.08	9.84	>10	9.76	>10	POSITIVE
IISC02	2015-01-17	32	M	75	170	0.32	0.89	> 10	0.57	> 10	POSITIVE
IISC03	2015-01-17	32	M	75	165	0.13	4.71	> 10	4.58	> 10	POSITIVE
SC206	15-03-2017	29	M	70	172	0.66	1.61	8.7	0.95	8.04	POSITIVE
SC054	2015-07-30	38	M	74	168	0.07	3.47	> 10	3.4	> 10	POSITIVE
KEY
N/A	Not Applicable
N/I	No Information

## Sheet: 2 IGRA NEGATIVE
PTID	Data of sample collection	AGE	SEX	WEIGTH(KG)	HEIGHT (CM)	NIL	TB Ag	MITOGEN	TB Ag-NIL	MITOGEN-NIL	RESULT
SC047	2015-07-27	29	F	64	158	0.11	0.19	> 10	0.08	> 10	NEGATIVE
SC053	2015-07-30	32	M	50	160	0.03	0.03	> 10	0	> 10	NEGATIVE
SC070	2015-09-10	24	M	77	180	0.05	0.17	3.12	0.12	3.07	NEGATIVE
SC071	2015-09-15	20	F	47	152	0.07	0.07	8.37	0	8.3	NEGATIVE
SC149	2016-10-21	30	F	55	154	0.1	0.28	5.45	0.18	5.35	NEGATIVE
IISC 01	2015-01-17	60	F	N/I	N/I	0.03	0.03	> 10	0	> 10	NEGATIVE
IISC 04	2015-01-17	37	F	67	152	0.04	0.06	> 10	0.02	> 10	NEGATIVE
IISC 10	2015-12-11	28	M	N/I	N/I	0.08	0.11	> 10	0.03	> 10	NEGATIVE
M158	2015-02-02	19	M	N/I	N/I	0.21	0.1	4.09	-0.11	3.88	NEGATIVE
M054	2015-01-27	23	M	N/I	N/I	0.07	0.08	0.01	0.01	> 10	NEGATIVE
SC-222	2017-11-01	26	F	161	66	0.23	0.2	> 10	-0.03	> 10	NEGATIVE
SC-224	2017-11-01	38	F	158	56	0.37	0.39	4.81	0.02	4.44	NEGATIVE
SC-192	2017-11-01	39	M	105	153	0.13	0.15	> 10	0.02	> 10	NEGATIVE
SC-20	2018-07-01	26	M	66	176	0.08	0.25	> 10	0.17	> 10	NEGATIVE
IISC 05	2018-07-01	27	F	N/I	N/I	0.25	0.33	> 10	0.08	> 10	NEGATIVE
IISC 7a	2018-07-01	42	F	N/I	N/I	0.12	0.14	5.13	0.02	5.01	NEGATIVE
KEY
N/A	Not Applicable
N/I	No Information

## Sheet: 3 ACTIVE PTB -TREATMENT - NAÏVE
								GENEXPERT
PTID	Date of TB Diagnosis	Data of sample collection	AGE	SEX	WEIGTH(KG)	HEIGHT (CM)	Sputum AFB	MTB	RIF Resistance	X RAY FINDING
SC003	2015-04-22	2015-04-24	40	F	43.3	148	POSITIVE	DETECTED VERY LOW	NOT DETECTED	Abnormal
SC030	2015-06-08	2015-06-16	26	M	42	167	POSITIVE	DETECTED MEDIUM	NOT DETECTED	N/I
SC031	2015-06-10	2015-06-16	26	F	64	167	POSITIVE	DETECTED LOW	NOT DETECTED	N/I
SC036	2015-06-20	2015-06-29	32	M	58	160	POSITIVE	DETECTED HIGH	NOT DETECTED	Abnormal
SC041	2015-07-02	2015-07-06	26	M	49	168	POSITIVE	DETECTED HIGH	DETECTED	N/I
SC050	2015-07-20	2015-07-27	18	M	49	158	POSITIVE	DETECTED LOW	NOT DETECTED	N/I
SC060	2015-08-25	2015-08-26	62	M	50	N/I	POSITIVE	DETECTED HIGH	NOT DETECTED	N/I
SC066	2015-09-07	2015-09-08	43	M	99	166	POSITIVE	DETECTED MEDIUM	DETECTED	Abnormal
SC082	2015-10-05	2015-10-08	62	M	82	N/I	POSITIVE	DETECTED HIGH	NOT DETECTED	Abnormal
SC087	2015-09-11	30-11-2015	22	F	42	159	POSITIVE	DETECTED MEDIUM	NOT DETECTED	N/I
SC088	25-11-2015	2015-12-01	61	M	48	156	POSITIVE	DETECTED HIGH	NOT DETECTED	Abnormal
SC089	2015-12-02	2015-12-02	39	M	49	170	POSITIVE	DETECTED HIGH	NOT DETECTED	Abnormal
SC091	30-11-2015	2015-12-03	34	M	55	168	POSITIVE	DETECTED HIGH	NOT DETECTED	N/I
SC093	2015-07-12	2015-12-08	37	M	39	162	POSITIVE	DETECTED HIGH	NOT DETECTED	Abnormal
SC094	2015-05-12	2015-12-08	42	M	49	154	POSITIVE	DETECTED HIGH	NOT DETECTED	N/I
SC102	25-01-2016	28-01-2016	35	M	56	173	POSITIVE	DETECTED HIGH	NOT DETECTED	N/I
SC105	2016-02-02	2016-02-05	25	M	52	163	POSITIVE	DETECTED HIGH	NOT DETECTED	N/I
SC107	2016-03-02	2016-02-08	40	M	57	165	POSITIVE	DETECTED MEDIUM	NOT DETECTED	N/I
SC108	13-02-2016	15-02-2016	66	M	62	165	POSITIVE	DETECTED MEDIUM	NOT DETECTED	N/I
SC115	2016-03-03	2016-03-10	46	M	42	162	POSITIVE	DETECTED LOW	NOT DETECTED	N/I
SC117	16-03-2016	21-03-2016	23	M	49	165	POSITIVE	DETECTED HIGH	NOT DETECTED	Abnormal
SC127	16-05-2016	18-05-2016	31	F	58	N/I	POSITIVE	DETECTED MEDIUM	NOT DETECTED	N/I
SC128	18-05-2016	20-05-2016	25	M	47	175	POSITIVE	DETECTED MEDIUM	NOT DETECTED	N/I
SC134	30-05-2016	2016-02-06	55	M	46.9	158	POSITIVE	NOT DETECTED	N/A	N/I
SC138	2016-01-06	2016-09-06	38	F	39	153	POSITIVE	DETECTED MEDIUM	DETECTED	Abnormal
SC139	2016-06-07	13-06-2016	40	M	60	179	POSITIVE	DETECTED VERY LOW	NOT DETECTED	N/I
SC141	2016-06-10	14-06-2016	35	F	52	162	POSITIVE	DETECTED HIGH	NOT DETECTED	N/I
SC143	17-06-2016	20-06-2016	35	M	49	165	POSITIVE	DETECTED VERY LOW	NOT DETECTED	N/I
SC147	23-07-2016	25-07-2016	21	F	33	147	POSITIVE	N/I	N/I	Abnormal
SC155	2016-10-07	2016-10-07	48	M	35	167	POSITIVE	N/I	N/I	Normal
SC162	26-10-2016	27-10-2016	39	M	60	164	POSITIVE	DETECTED HIGH	NOT DETECTED	Abnormal
SC163	25-10-2016	27-10-2016	43	F	51	N/I	POSITIVE	DETECTED HIGH	NOT DETECTED	Abnormal
SC164	26-10-2016	28-10-2016	30	M	34	164	POSITIVE	DETECTED MEDIUM	NOT DETECTED	N/I
SC168	2016-11-10	2016-11-10	60	M	58	157	POSITIVE	NOT DETECTED	N/A	Abnormal
SC169	14-11-2016	14-11-2016	55	M	59	166	POSITIVE	NOT DETECTED	N/A	Abnormal
SC170	15-11-2016	15-11-2016	30	M	48	171	POSITIVE	DETECTED LOW	NOT DETECTED	Abnormal
SC-171	22-11-2016	22-11-2016	20	M	42	163	POSITIVE	DETECTED MEDIUM	NOT DETECTED	N/I
SC-176	29-11-2016	2016-06-12	26	M	54	167	POSITIVE	DETECTED HIGH	NOT DETECTED	Abnormal
SC180	19-12-2016	21-12-2016	21	M	45	174	POSITIVE	DETECTED HIGH	NOT DETECTED	Abnormal
SC181	22-12-2016	22-12-2016	39	M	46	158	POSITIVE	DETECTED VERY LOW	NOT DETECTED	Abnormal
SC189	2017-02-06	2017-02-06	48	M	65	172	POSITIVE	DETECTED MEDIUM	NOT DETECTED	Normal
SC199	20-02-2017	21-02-2017	31	M	52	164	POSITIVE	DETECTED HIGH	NOT DETECTED	Abnormal
SC201	20-02-2017	22-02-2017	56	M	61	166	POSITIVE	DETECTED MEDIUM	NOT DETECTED	Abnormal
SC204	14-03-2017	14-03-2017	42	M	42	173	POSITIVE	N/I	N/I	Abnormal
SC210	2017-04-05	2017-04-10	34	F	38	152	POSITIVE	N/I	N/I	Abnormal
KEY
N/A	Not Applicable
N/I	No Information

## Sheet: 5 ACTIVE PTB AFTER  TREATMENT
								GENEXPERT
PTID	Date of TB Diagnosis	Data of sample collection	Date of start of ATT	AGE	SEX	WEIGTH(KG)	HEIGHT (CM)	MTB	RIF Resistance	X RAY FINDING
SC048	2015-01-05	22-07-2015	2015-02-01	45	F	71.8	168	DETECTED VERY LOW	NOT DETECTED	N/I
SC052	2014-11-07	28-07-2015	2015-02-01	37	M	53.2	166	DETECTED MEDIUM	DETECTED	N/I
SC098	2015-01-04	30-09-2015	2015-03-01	23	F	44	153	NOT DETECTED	N/A	N/I
SC103	27-07-2015	2016-02-01	2015-07-01	21	F	49	160	NOT DETECTED	N/A	N/I
SC109	2015-09-07	15-02-2016	2015-09-01	19	F	47	156	NOT DETECTED	N/A	N/I
SC113	2015-09-12	2016-03-07	2015-09-01	30	M	72	177	NOT DETECTED	N/A	N/I
SC125	2015-10-01	25-04-2016	13-10-2015	17	F	39	158	NOT DETECTED	N/A	N/I
SC126	21-11-2015	16-05-2016	2015-11-01	50	M	52	172	DETECTED LOW	NOT DETECTED	N/I
SC059	2015-02-10	25-08-2015	N/I	31	M	65	164	NOT DETECTED	N/A	Abnormal
KEY
N/A	Not Applicable
N/I	No Information
