# Supplementary material for: Circulating HLA-DR+CD4+ effector memory T cells resistant to CCR5 and PD-L1 mediated suppression compromise regulatory T cell function in tuberculosis
Source: PLoS Pathog. 2018 Sep 19;14(9):e1007289. doi: 10.1371/journal.ppat.1007289 (PMC6166982; doi:10.1371/journal.ppat.1007289)
Supplement: S2 Table — Total and HLA-DR- Teff cells from PTB subjects were isolated by FACS and activated with anti-CD3/anti-CD28 activator beads (Teff: bead ratio of 1:1) for 2, 24 and 96 hrs. A comprehensive list of up and down-regulated DEGs including isoforms (cut-off of log2 FC ≥ 2.5/log2 FC ≤ -2.5, P < 0.05) was obtained by comparing gene expression post activation to that at 0 hr in both total and HLA-DR- Teff cells. (XLSX) [file ppat.1007289.s014.xlsx]

## Sheet: HLA-DR- Teff (0 h vs 2 h)
Gene Name	Description	Gene_type	Chromosome	FPKM 0 h	FPKM 2 h	log 2 (fold change)	P value	Q value	Regulation	Is this unique compared to Total Teff 0 h 'vs' 2 h	Found in KEGG_pathways_from DAVID
FAM76A	family with sequence similarity 76, member A [Source:HGNC Symbol;Acc:HGNC:28530]	protein_coding	1	0.263786	183.499	9.44219	0.03135	0.997347	UP	yes
C14orf166	chromosome 14 open reading frame 166 [Source:HGNC Symbol;Acc:HGNC:23169]	protein_coding	14	0.446238	243.184	9.09002	0.04975	0.997347	UP	yes
KIAA0895L	KIAA0895-like [Source:HGNC Symbol;Acc:HGNC:34408]	protein_coding	16	0.502944	215.478	8.74293	0.04105	0.997347	UP	yes
TMEM110	transmembrane protein 110 [Source:HGNC Symbol;Acc:HGNC:30526]	protein_coding	3	0.874751	302.872	8.43562	0.0155	0.997347	UP	yes
PPP3CB-AS1	PPP3CB antisense RNA 1 (head to head) [Source:HGNC Symbol;Acc:HGNC:50750]	processed_transcript	10	0.109375	33.8407	8.27334	0.0306	0.997347	UP	yes
CERK	ceramide kinase [Source:HGNC Symbol;Acc:HGNC:19256]	protein_coding	22	0.874618	226.731	8.01811	0.03135	0.997347	UP	yes
CCT3	chaperonin containing TCP1, subunit 3 (gamma) [Source:HGNC Symbol;Acc:HGNC:1616]	protein_coding	1	0.610587	134.179	7.77975	0.02645	0.997347	UP	yes
NADSYN1	NAD synthetase 1 [Source:HGNC Symbol;Acc:HGNC:29832]	protein_coding	11	0.126041	27.2893	7.7583	0.03375	0.997347	UP	yes
CCL3L3	chemokine (C-C motif) ligand 3-like 3 [Source:HGNC Symbol;Acc:HGNC:30554]	protein_coding	17	0.251912	49.0667	7.60568	0.03265	0.997347	UP	yes	hsa04060:Cytokine-cytokine receptor interaction,hsa05132:Salmonella infection,hsa05323:Rheumatoid arthritis,hsa05142:Chagas disease (American trypanosomiasis),hsa04620:Toll-like receptor signaling pathway
NEK1	NIMA-related kinase 1 [Source:HGNC Symbol;Acc:HGNC:7744]	protein_coding	4	0.676336	122.046	7.49547	0.03	0.997347	UP	yes
DLG1	discs, large homolog 1 (Drosophila) [Source:HGNC Symbol;Acc:HGNC:2900]	protein_coding	3	0.325217	55.798	7.42266	0.0203	0.997347	UP	yes	hsa04660:T cell receptor signaling pathway
EWSR1	EWS RNA-binding protein 1 [Source:HGNC Symbol;Acc:HGNC:3508]	protein_coding	22	1.51663	257.727	7.40883	0.03275	0.997347	UP	yes
RP1-286D6.5	NA	antisense	1	0.317065	49.7222	7.29297	0.0281	0.997347	UP	yes
RP11-274B21.1	NA	unprocessed_pseudogene	7	1.65837	255.069	7.26498	0.02765	0.997347	UP	yes
PARP12	poly (ADP-ribose) polymerase family, member 12 [Source:HGNC Symbol;Acc:HGNC:21919]	protein_coding	7	1.4797	220.225	7.21753	0.04475	0.997347	UP	yes
RP11-696N14.1	NA	antisense	4	0.27766	38.9918	7.13371	0.0149	0.997347	UP	yes
SNRNP40	small nuclear ribonucleoprotein 40kDa (U5) [Source:HGNC Symbol;Acc:HGNC:30857]	protein_coding	1	1.3273	183.366	7.11009	0.01935	0.997347	UP	yes
ARPC2	actin related protein 2/3 complex, subunit 2, 34kDa [Source:HGNC Symbol;Acc:HGNC:705]	protein_coding	2	4.64061	634.517	7.0952	0.0378	0.997347	UP	yes	hsa05132:Salmonella infection,hsa05130:Pathogenic Escherichia coli infection
SERPINB6	serpin peptidase inhibitor, clade B (ovalbumin), member 6 [Source:HGNC Symbol;Acc:HGNC:8950]	protein_coding	6	0.303977	40.7366	7.06622	0.02385	0.997347	UP	yes
SLC35E4	solute carrier family 35, member E4 [Source:HGNC Symbol;Acc:HGNC:17058]	protein_coding	22	0.540557	70.0465	7.01772	0.02115	0.997347	UP	yes
MIR155HG	MIR155 host gene [Source:HGNC Symbol;Acc:HGNC:35460]	lincRNA	21	2.38258	308.031	7.0144	0.0394	0.997347	UP
ZNF644	zinc finger protein 644 [Source:HGNC Symbol;Acc:HGNC:29222]	protein_coding	1	1.39363	178.826	7.00356	0.0311	0.997347	UP	yes
RNFT1	ring finger protein, transmembrane 1 [Source:HGNC Symbol;Acc:HGNC:30206]	protein_coding	17	0.529019	65.5664	6.95349	0.0057	0.997347	UP	yes
RP11-196B3.1	NA	TEC	18	0.722286	88.5857	6.93836	0.0364	0.997347	UP	yes
STK24	serine/threonine kinase 24 [Source:HGNC Symbol;Acc:HGNC:11403]	protein_coding	13	0.114743	12.9788	6.8216	0.04645	0.997347	UP	yes
RIC3	RIC3 acetylcholine receptor chaperone [Source:HGNC Symbol;Acc:HGNC:30338]	protein_coding	11	0.590193	58.7615	6.63754	0.0074	0.997347	UP	yes
PDE1C	phosphodiesterase 1C, calmodulin-dependent 70kDa [Source:HGNC Symbol;Acc:HGNC:8776]	protein_coding	7	3.42735	320.264	6.54602	0.0002	0.9218	UP	yes
ZNF793	zinc finger protein 793 [Source:HGNC Symbol;Acc:HGNC:33115]	protein_coding	19	0.282922	25.9115	6.51704	0.02115	0.997347	UP	yes
MAPK1IP1L	mitogen-activated protein kinase 1 interacting protein 1-like [Source:HGNC Symbol;Acc:HGNC:19840]	protein_coding	14	3.97108	354.304	6.47931	0.04815	0.997347	UP	yes
RABEP1	rabaptin, RAB GTPase binding effector protein 1 [Source:HGNC Symbol;Acc:HGNC:17677]	protein_coding	17	0.307359	27.2582	6.47062	0.0401	0.997347	UP	yes
CAPN7	calpain 7 [Source:HGNC Symbol;Acc:HGNC:1484]	protein_coding	3	0.457731	40.4044	6.46387	0.0176	0.997347	UP	yes
POLR3C	polymerase (RNA) III (DNA directed) polypeptide C (62kD) [Source:HGNC Symbol;Acc:HGNC:30076]	protein_coding	1	3.46013	300.651	6.44112	0.0399	0.997347	UP	yes
ARAP2	ArfGAP with RhoGAP domain, ankyrin repeat and PH domain 2 [Source:HGNC Symbol;Acc:HGNC:16924]	protein_coding	4	2.74332	229.878	6.3888	0.02975	0.997347	UP	yes
CFLAR	CASP8 and FADD-like apoptosis regulator [Source:HGNC Symbol;Acc:HGNC:1876]	protein_coding	2	12.2443	1021.36	6.38224	0.00255	0.997347	UP	yes	hsa04064:NF-kappa B signaling pathway,hsa05142:Chagas disease (American trypanosomiasis)
SLC29A4	solute carrier family 29 (equilibrative nucleoside transporter), member 4 [Source:HGNC Symbol;Acc:HGNC:23097]	protein_coding	7	0.102093	8.35151	6.35408	0.01505	0.997347	UP	yes
TEP1	telomerase-associated protein 1 [Source:HGNC Symbol;Acc:HGNC:11726]	protein_coding	14	2.61113	206.266	6.30368	0.02505	0.997347	UP	yes
MYH3	myosin, heavy chain 3, skeletal muscle, embryonic [Source:HGNC Symbol;Acc:HGNC:7573]	protein_coding	17	0.126745	9.99984	6.3019	0.01375	0.997347	UP	yes
PHLDB1	pleckstrin homology-like domain, family B, member 1 [Source:HGNC Symbol;Acc:HGNC:23697]	protein_coding	11	0.0761041	5.8018	6.25238	0.03385	0.997347	UP	yes
CD274	CD274 molecule [Source:HGNC Symbol;Acc:HGNC:17635]	protein_coding	9	0.418153	31.8286	6.25015	0.03005	0.997347	UP	yes
PSMA1	Proteasome subunit alpha type [Source:UniProtKB/TrEMBL;Acc:B4DEV8]	protein_coding	11	3.87928	292.7	6.23749	0.0234	0.997347	UP	yes	,hsa03050:Proteasome
CCL3	chemokine (C-C motif) ligand 3 [Source:HGNC Symbol;Acc:HGNC:10627]	protein_coding	17	0.197001	14.8466	6.23579	0.028	0.997347	UP		,hsa04060:Cytokine-cytokine receptor interaction,hsa05132:Salmonella infection,hsa05323:Rheumatoid arthritis,hsa05142:Chagas disease (American trypanosomiasis),hsa04620:Toll-like receptor signaling pathway
GIMAP5	GTPase, IMAP family member 5 [Source:HGNC Symbol;Acc:HGNC:18005]	protein_coding	7	4.04439	299.417	6.21009	0.01445	0.997347	UP	yes
PSMA2	Proteasome subunit alpha type-2 [Source:UniProtKB/Swiss-Prot;Acc:P25787]	protein_coding	7	3.47646	252.419	6.18206	0.0033	0.997347	UP	yes	,hsa03050:Proteasome
MARS	methionyl-tRNA synthetase [Source:HGNC Symbol;Acc:HGNC:6898]	protein_coding	12	3.76133	271.669	6.17446	0.0324	0.997347	UP	yes
RP11-693N9.2	NA	transcribed_unprocessed_pseudogene	11	0.617648	44.3331	6.16546	0.03775	0.997347	UP	yes
ANKH	ANKH inorganic pyrophosphate transport regulator [Source:HGNC Symbol;Acc:HGNC:15492]	protein_coding	5	0.69915	46.8562	6.06649	0.0357	0.997347	UP	yes
VPS4B	vacuolar protein sorting 4 homolog B (S. cerevisiae) [Source:HGNC Symbol;Acc:HGNC:10895]	protein_coding	18	0.565305	37.1613	6.03863	0.0307	0.997347	UP	yes
UQCR11	ubiquinol-cytochrome c reductase, complex III subunit XI [Source:HGNC Symbol;Acc:HGNC:30862]	protein_coding	19	2.1057	136.398	6.01738	0.0031	0.997347	UP	yes
TSFM	Ts translation elongation factor, mitochondrial [Source:HGNC Symbol;Acc:HGNC:12367]	protein_coding	12	1.98822	128.59	6.01516	0.0497	0.997347	UP	yes
TNFSF10	tumor necrosis factor (ligand) superfamily, member 10 [Source:HGNC Symbol;Acc:HGNC:11925]	protein_coding	3	0.569535	35.8604	5.97646	0.0265	0.997347	UP	yes	,hsa04060:Cytokine-cytokine receptor interaction,hsa05162:Measles,hsa04068:FoxO signaling pathway
CD46	CD46 molecule, complement regulatory protein [Source:HGNC Symbol;Acc:HGNC:6953]	protein_coding	1	5.40368	333.562	5.94787	0.01845	0.997347	UP	yes	,hsa05162:Measles
EMC1	ER membrane protein complex subunit 1 [Source:HGNC Symbol;Acc:HGNC:28957]	protein_coding	1	0.165839	10.1101	5.92987	0.03385	0.997347	UP	yes
FBXO34	F-box protein 34 [Source:HGNC Symbol;Acc:HGNC:20201]	protein_coding	14	1.50739	91.3338	5.92103	0.0456	0.997347	UP	yes
SETD5	SET domain containing 5 [Source:HGNC Symbol;Acc:HGNC:25566]	protein_coding	3	3.05969	184.242	5.91208	0.04885	0.997347	UP	yes
FTSJ1	FtsJ RNA methyltransferase homolog 1 (E. coli) [Source:HGNC Symbol;Acc:HGNC:13254]	protein_coding	X	5.22517	308.313	5.88277	0.03555	0.997347	UP	yes
ATP6V0A2	ATPase, H+ transporting, lysosomal V0 subunit a2 [Source:HGNC Symbol;Acc:HGNC:18481]	protein_coding	12	2.20278	129.456	5.877	0.041	0.997347	UP	yes	,hsa05323:Rheumatoid arthritis,hsa05152:Tuberculosis
CCDC66	coiled-coil domain containing 66 [Source:HGNC Symbol;Acc:HGNC:27709]	protein_coding	3	0.637584	37.2483	5.86841	0.0128	0.997347	UP	yes
CD164	CD164 molecule, sialomucin [Source:HGNC Symbol;Acc:HGNC:1632]	protein_coding	6	2.15191	123.015	5.83707	0.0186	0.997347	UP	yes
RP11-98I9.4	NA	antisense	6	0.4656	26.3963	5.8251	0.0041	0.997347	UP	yes
IFNG	interferon, gamma [Source:HGNC Symbol;Acc:HGNC:5438]	protein_coding	12	4.54245	253.862	5.80443	5e-05	0.307267	UP		,hsa04060:Cytokine-cytokine receptor interaction,hsa05132:Salmonella infection,hsa05323:Rheumatoid arthritis,hsa05142:Chagas disease (American trypanosomiasis),hsa05162:Measles,hsa05321:Inflammatory bowel disease (IBD),hsa05145:Toxoplasmosis,hsa05152:Tuberculosis,hsa05330:Allograft rejection,hsa03050:Proteasome,hsa04660:T cell receptor signaling pathway,hsa05144:Malaria
PHF6	PHD finger protein 6 [Source:HGNC Symbol;Acc:HGNC:18145]	protein_coding	X	0.948128	52.5411	5.79222	0.0028	0.997347	UP	yes
TNF	tumor necrosis factor [Source:HGNC Symbol;Acc:HGNC:11892]	protein_coding	6	17.8882	980.467	5.77639	5e-05	0.307267	UP		,hsa04064:NF-kappa B signaling pathway,hsa04060:Cytokine-cytokine receptor interaction,hsa05323:Rheumatoid arthritis,hsa05142:Chagas disease (American trypanosomiasis),hsa04620:Toll-like receptor signaling pathway,hsa05321:Inflammatory bowel disease (IBD),hsa05145:Toxoplasmosis,hsa05152:Tuberculosis,hsa05330:Allograft rejection,hsa04660:T cell receptor signaling pathway,hsa05144:Malaria,hsa04931:…
NOTCH2NL	notch 2 N-terminal like [Source:HGNC Symbol;Acc:HGNC:31862]	protein_coding	1	7.81561	424.492	5.76324	0.04355	0.997347	UP	yes
SLC20A2	solute carrier family 20 (phosphate transporter), member 2 [Source:HGNC Symbol;Acc:HGNC:10947]	protein_coding	8	3.05561	165.845	5.76223	0.0042	0.997347	UP	yes
CTNNB1	catenin (cadherin-associated protein), beta 1, 88kDa [Source:HGNC Symbol;Acc:HGNC:2514]	protein_coding	3	3.78191	199.793	5.72324	0.0435	0.997347	UP	yes	,hsa05130:Pathogenic Escherichia coli infection
SLC20A2	solute carrier family 20 (phosphate transporter), member 2 [Source:HGNC Symbol;Acc:HGNC:10947]	protein_coding	8	2.73794	141.526	5.69183	0.0347	0.997347	UP	yes
OAZ2	ornithine decarboxylase antizyme 2 [Source:HGNC Symbol;Acc:HGNC:8096]	protein_coding	15	0.639921	32.7725	5.67845	0.0025	0.997347	UP	yes
AL442127.1	NA	miRNA	13	76.697	3601.96	5.55347	0.0147	0.997347	UP	yes
SBF2	SET binding factor 2 [Source:HGNC Symbol;Acc:HGNC:2135]	protein_coding	11	1.16838	53.0881	5.50581	0.0031	0.997347	UP	yes
UTP11L	UTP11-like, U3 small nucleolar ribonucleoprotein (yeast) [Source:HGNC Symbol;Acc:HGNC:24329]	protein_coding	1	1.79736	81.096	5.49568	0.03565	0.997347	UP	yes
ZSWIM5	zinc finger, SWIM-type containing 5 [Source:HGNC Symbol;Acc:HGNC:29299]	protein_coding	1	0.333883	15.0309	5.49245	0.01375	0.997347	UP	yes
SMCHD1	structural maintenance of chromosomes flexible hinge domain containing 1 [Source:HGNC Symbol;Acc:HGNC:29090]	protein_coding	18	5.7114	254.864	5.47974	0.0333	0.997347	UP	yes
TNPO2	transportin 2 [Source:HGNC Symbol;Acc:HGNC:19998]	protein_coding	19	1.97846	88.1882	5.47814	0.01835	0.997347	UP	yes
SKIL	SKI-like proto-oncogene [Source:HGNC Symbol;Acc:HGNC:10897]	protein_coding	3	1.82483	77.2722	5.40411	0.04785	0.997347	UP	yes
UXS1	UDP-glucuronate decarboxylase 1 [Source:HGNC Symbol;Acc:HGNC:17729]	protein_coding	2	1.00606	41.5385	5.36766	0.015	0.997347	UP	yes
DBNL	drebrin-like [Source:HGNC Symbol;Acc:HGNC:2696]	protein_coding	7	0.485679	19.4	5.31991	0.02565	0.997347	UP	yes
RPL32	ribosomal protein L32 [Source:HGNC Symbol;Acc:HGNC:10336]	protein_coding	3	3.67403	141.768	5.27002	0.0363	0.997347	UP	yes
TNFSF14	tumor necrosis factor (ligand) superfamily, member 14 [Source:HGNC Symbol;Acc:HGNC:11930]	protein_coding	19	2.44422	93.7514	5.26139	5e-05	0.307267	UP		,hsa04064:NF-kappa B signaling pathway,hsa04060:Cytokine-cytokine receptor interaction
PCNT	pericentrin [Source:HGNC Symbol;Acc:HGNC:16068]	protein_coding	21	1.06521	40.5058	5.24892	0.03615	0.997347	UP	yes
CEP57	centrosomal protein 57kDa [Source:HGNC Symbol;Acc:HGNC:30794]	protein_coding	11	1.58477	59.5697	5.23223	0.0099	0.997347	UP	yes
GANC	glucosidase, alpha; neutral C [Source:HGNC Symbol;Acc:HGNC:4139]	protein_coding	15	1.19634	44.2857	5.21014	0.02255	0.997347	UP	yes
ARIH1	ariadne RBR E3 ubiquitin protein ligase 1 [Source:HGNC Symbol;Acc:HGNC:689]	protein_coding	15	3.65852	134.11	5.19601	0.0062	0.997347	UP	yes
PSTK	phosphoseryl-tRNA kinase [Source:HGNC Symbol;Acc:HGNC:28578]	protein_coding	10	1.66928	60.1719	5.17179	0.01985	0.997347	UP	yes
CDK17	cyclin-dependent kinase 17 [Source:HGNC Symbol;Acc:HGNC:8750]	protein_coding	12	12.357	435.761	5.14014	0.02855	0.997347	UP	yes
ETNK1	ethanolamine kinase 1 [Source:HGNC Symbol;Acc:HGNC:24649]	protein_coding	12	5.646	199.071	5.13991	0.0182	0.997347	UP	yes
MYO1F	myosin IF [Source:HGNC Symbol;Acc:HGNC:7600]	protein_coding	19	5.18126	182.186	5.13596	0.00665	0.997347	UP	yes
OTUD4	OTU deubiquitinase 4 [Source:HGNC Symbol;Acc:HGNC:24949]	protein_coding	4	4.8222	168.556	5.1274	0.02035	0.997347	UP	yes
EP400	E1A binding protein p400 [Source:HGNC Symbol;Acc:HGNC:11958]	protein_coding	12	0.742441	25.7677	5.11714	0.0122	0.997347	UP	yes
PPP1R21	protein phosphatase 1, regulatory subunit 21 [Source:HGNC Symbol;Acc:HGNC:30595]	protein_coding	2	5.18585	178.651	5.10642	0.02465	0.997347	UP	yes
EGR1	early growth response 1 [Source:HGNC Symbol;Acc:HGNC:3238]	protein_coding	5	4.23566	145.762	5.10488	5e-05	0.307267	UP
HSPA9	heat shock 70kDa protein 9 (mortalin) [Source:HGNC Symbol;Acc:HGNC:5244]	protein_coding	5	4.90526	168.064	5.09854	0.0089	0.997347	UP	yes	,hsa05152:Tuberculosis
CTB-58E17.1	NA	lincRNA	17	0.129887	4.42287	5.08966	0.04405	0.997347	UP
ZFAND4	zinc finger, AN1-type domain 4 [Source:HGNC Symbol;Acc:HGNC:23504]	protein_coding	10	0.675162	22.7713	5.07584	0.04155	0.997347	UP	yes
PRMT2	protein arginine methyltransferase 2 [Source:HGNC Symbol;Acc:HGNC:5186]	protein_coding	21	0.91863	30.8326	5.06883	0.0343	0.997347	UP	yes
STK4	serine/threonine kinase 4 [Source:HGNC Symbol;Acc:HGNC:11408]	protein_coding	20	2.63656	88.3251	5.06609	0.031	0.997347	UP	yes	,hsa04068:FoxO signaling pathway
PAPOLG	poly(A) polymerase gamma [Source:HGNC Symbol;Acc:HGNC:14982]	protein_coding	2	4.04365	132.625	5.03555	0.0375	0.997347	UP	yes
STAT3	signal transducer and activator of transcription 3 (acute-phase response factor) [Source:HGNC Symbol;Acc:HGNC:11364]	protein_coding	17	11.0242	356.075	5.01343	0.03735	0.997347	UP	yes	,hsa05162:Measles,hsa05321:Inflammatory bowel disease (IBD),hsa05145:Toxoplasmosis,hsa04068:FoxO signaling pathway,hsa04931:Insulin resistance
ENTHD2	ENTH domain containing 2 [Source:HGNC Symbol;Acc:HGNC:26458]	protein_coding	17	3.74994	120.977	5.01172	0.0276	0.997347	UP	yes
MBNL1	muscleblind-like splicing regulator 1 [Source:HGNC Symbol;Acc:HGNC:6923]	protein_coding	3	1.36798	43.8412	5.00217	0.0152	0.997347	UP	yes
HGSNAT	heparan-alpha-glucosaminide N-acetyltransferase [Source:HGNC Symbol;Acc:HGNC:26527]	protein_coding	8	3.53423	112.785	4.99603	0.0398	0.997347	UP	yes
IRAK1	interleukin-1 receptor-associated kinase 1 [Source:HGNC Symbol;Acc:HGNC:6112]	protein_coding	X	7.03137	222.844	4.98609	0.0021	0.997347	UP	yes	,hsa04064:NF-kappa B signaling pathway,hsa05142:Chagas disease (American trypanosomiasis),hsa04620:Toll-like receptor signaling pathway,hsa05162:Measles,hsa05145:Toxoplasmosis,hsa05152:Tuberculosis
CD200	CD200 molecule [Source:HGNC Symbol;Acc:HGNC:7203]	protein_coding	3	1.5215	47.1955	4.95508	0.0152	0.997347	UP
TRAC	T cell receptor alpha constant [Source:HGNC Symbol;Acc:HGNC:12029]	TR_C_gene	14	15.4641	465.496	4.91178	0.0216	0.997347	UP	yes
LTBP4	latent transforming growth factor beta binding protein 4 [Source:HGNC Symbol;Acc:HGNC:6717]	protein_coding	19	4.92932	143.824	4.86678	0.02695	0.997347	UP	yes
RAB12	RAB12, member RAS oncogene family [Source:HGNC Symbol;Acc:HGNC:31332]	protein_coding	18	1.92659	51.4449	4.73891	0.01425	0.997347	UP	yes
REL	v-rel avian reticuloendotheliosis viral oncogene homolog [Source:HGNC Symbol;Acc:HGNC:9954]	protein_coding	2	2.10851	56.2424	4.73736	0.01495	0.997347	UP	yes
CCL4L1	chemokine (C-C motif) ligand 4-like 1 [Source:HGNC Symbol;Acc:HGNC:10631]	protein_coding	17	8.36965	221.751	4.72763	0.025	0.997347	UP		,hsa04064:NF-kappa B signaling pathway,hsa04060:Cytokine-cytokine receptor interaction,hsa05132:Salmonella infection,hsa04620:Toll-like receptor signaling pathway
PHLDB1	pleckstrin homology-like domain, family B, member 1 [Source:HGNC Symbol;Acc:HGNC:23697]	protein_coding	11	0.0773263	2.02533	4.71106	0.04405	0.997347	UP	yes
GADD45B	growth arrest and DNA-damage-inducible, beta [Source:HGNC Symbol;Acc:HGNC:4096]	protein_coding	19	22.7608	590.408	4.69709	0.0387	0.997347	UP	yes	,hsa04068:FoxO signaling pathway
LAPTM4B	lysosomal protein transmembrane 4 beta [Source:HGNC Symbol;Acc:HGNC:13646]	protein_coding	8	1.48691	37.6587	4.66259	0.03075	0.997347	UP	yes
ZBTB10	zinc finger and BTB domain containing 10 [Source:HGNC Symbol;Acc:HGNC:30953]	protein_coding	8	1.73031	43.7767	4.66106	0.03115	0.997347	UP	yes
AC005614.3	NA	antisense	19	0.307629	7.4998	4.60759	0.0416	0.997347	UP	yes
IER3	immediate early response 3 [Source:HGNC Symbol;Acc:HGNC:5392]	protein_coding	6	1.86719	45.0399	4.59226	5e-05	0.307267	UP
HBP1	HMG-box transcription factor 1 [Source:HGNC Symbol;Acc:HGNC:23200]	protein_coding	7	22.313	535.105	4.58386	0.02345	0.997347	UP	yes
WDFY1	WD repeat and FYVE domain containing 1 [Source:HGNC Symbol;Acc:HGNC:20451]	protein_coding	2	1.53865	36.2245	4.55723	0.0465	0.997347	UP	yes
SLC39A10	solute carrier family 39 (zinc transporter), member 10 [Source:HGNC Symbol;Acc:HGNC:20861]	protein_coding	2	1.4254	33.5263	4.55585	0.01255	0.997347	UP	yes
TMEM2	transmembrane protein 2 [Source:HGNC Symbol;Acc:HGNC:11869]	protein_coding	9	2.47422	57.8115	4.54631	0.02665	0.997347	UP	yes
ZNF777	zinc finger protein 777 [Source:HGNC Symbol;Acc:HGNC:22213]	protein_coding	7	1.71951	39.6121	4.52588	0.0356	0.997347	UP	yes
VMP1	vacuole membrane protein 1 [Source:HGNC Symbol;Acc:HGNC:29559]	protein_coding	17	2.6841	60.7631	4.50069	0.04295	0.997347	UP
TYSND1	trypsin domain containing 1 [Source:HGNC Symbol;Acc:HGNC:28531]	protein_coding	10	1.0222	22.8038	4.47952	0.04155	0.997347	UP	yes
KIAA0141	KIAA0141 [Source:HGNC Symbol;Acc:HGNC:28969]	protein_coding	5	7.49424	165.555	4.46538	0.0161	0.997347	UP	yes
EGR2	early growth response 2 [Source:HGNC Symbol;Acc:HGNC:3239]	protein_coding	10	3.92127	86.5988	4.46495	0.00265	0.997347	UP
HNRNPF	heterogeneous nuclear ribonucleoprotein F [Source:HGNC Symbol;Acc:HGNC:5039]	protein_coding	10	12.6872	269.357	4.40808	0.0348	0.997347	UP	yes
ALG13	ALG13, UDP-N-acetylglucosaminyltransferase subunit [Source:HGNC Symbol;Acc:HGNC:30881]	protein_coding	X	1.74894	36.9785	4.40214	0.03785	0.997347	UP	yes
CLPTM1L	CLPTM1-like [Source:HGNC Symbol;Acc:HGNC:24308]	protein_coding	5	12.9775	271.474	4.38673	0.0299	0.997347	UP	yes
AVL9	AVL9 homolog (S. cerevisiase) [Source:HGNC Symbol;Acc:HGNC:28994]	protein_coding	7	1.40341	26.4318	4.23527	0.01945	0.997347	UP	yes
PRKAB1	protein kinase, AMP-activated, beta 1 non-catalytic subunit [Source:HGNC Symbol;Acc:HGNC:9378]	protein_coding	12	1.23487	23.2434	4.2344	0.0471	0.997347	UP	yes	,hsa04068:FoxO signaling pathway,hsa04931:Insulin resistance
ALKBH1	alkB, alkylation repair homolog 1 (E. coli) [Source:HGNC Symbol;Acc:HGNC:17911]	protein_coding	14	3.89945	73.3525	4.2335	0.03315	0.997347	UP	yes
PLEKHA3	pleckstrin homology domain containing, family A (phosphoinositide binding specific) member 3 [Source:HGNC Symbol;Acc:HGNC:14338]	protein_coding	2	0.933878	17.5129	4.22904	0.01375	0.997347	UP	yes
HNRNPH1	heterogeneous nuclear ribonucleoprotein H1 (H) [Source:HGNC Symbol;Acc:HGNC:5041]	protein_coding	5	33.3889	618.905	4.21228	0.0136	0.997347	UP	yes
TRAP1	TNF receptor-associated protein 1 [Source:HGNC Symbol;Acc:HGNC:16264]	protein_coding	16	4.19978	77.216	4.20051	0.0144	0.997347	UP	yes
BSDC1	BSD domain containing 1 [Source:HGNC Symbol;Acc:HGNC:25501]	protein_coding	1	1.63063	29.0529	4.15518	0.04175	0.997347	UP	yes
HNRNPU	heterogeneous nuclear ribonucleoprotein U (scaffold attachment factor A) [Source:HGNC Symbol;Acc:HGNC:5048]	protein_coding	1	2.53741	42.3789	4.06192	0.0488	0.997347	UP	yes
H2AFY	H2A histone family, member Y [Source:HGNC Symbol;Acc:HGNC:4740]	protein_coding	5	2.82512	46.4894	4.04052	0.0366	0.997347	UP	yes
NUDT19	nudix (nucleoside diphosphate linked moiety X)-type motif 19 [Source:HGNC Symbol;Acc:HGNC:32036]	protein_coding	19	2.23606	36.4919	4.02854	0.048	0.997347	UP	yes
UBR3	ubiquitin protein ligase E3 component n-recognin 3 (putative) [Source:HGNC Symbol;Acc:HGNC:30467]	protein_coding	2	2.10025	34.1413	4.02288	0.03375	0.997347	UP	yes
KIAA1328	KIAA1328 [Source:HGNC Symbol;Acc:HGNC:29248]	protein_coding	18	6.83428	109.192	3.99793	0.0256	0.997347	UP	yes
ATHL1	ATH1, acid trehalase-like 1 (yeast) [Source:HGNC Symbol;Acc:HGNC:26210]	protein_coding	11	3.95927	62.8741	3.98916	0.0151	0.997347	UP	yes
PWAR5	Prader Willi/Angelman region RNA 5 [Source:HGNC Symbol;Acc:HGNC:30090]	TEC	15	1.37211	21.723	3.98476	0.03165	0.997347	UP	yes
CWC27	CWC27 spliceosome-associated protein homolog (S. cerevisiae) [Source:HGNC Symbol;Acc:HGNC:10664]	protein_coding	5	1.75383	27.1763	3.95377	0.0302	0.997347	UP	yes
RNF10	ring finger protein 10 [Source:HGNC Symbol;Acc:HGNC:10055]	protein_coding	12	36.5589	553.58	3.9205	0.03265	0.997347	UP	yes
NSUN2	NOP2/Sun RNA methyltransferase family, member 2 [Source:HGNC Symbol;Acc:HGNC:25994]	protein_coding	5	4.07552	61.5309	3.91626	0.0424	0.997347	UP	yes
EIF4A3	eukaryotic translation initiation factor 4A3 [Source:HGNC Symbol;Acc:HGNC:18683]	protein_coding	17	14.7396	221.788	3.91141	0.03425	0.997347	UP	yes
CLDND1	claudin domain containing 1 [Source:HGNC Symbol;Acc:HGNC:1322]	protein_coding	3	9.15977	137.736	3.91045	0.02555	0.997347	UP	yes
CD40LG	CD40 ligand [Source:HGNC Symbol;Acc:HGNC:11935]	protein_coding	X	32.1313	480.482	3.90243	0.0004	0.997347	UP		,hsa04064:NF-kappa B signaling pathway,hsa04060:Cytokine-cytokine receptor interaction,hsa05145:Toxoplasmosis,hsa05330:Allograft rejection,hsa04660:T cell receptor signaling pathway,hsa05144:Malaria
ANAPC16	anaphase promoting complex subunit 16 [Source:HGNC Symbol;Acc:HGNC:26976]	protein_coding	10	1.00816	15.0315	3.89818	0.044	0.997347	UP	yes
GBP2	guanylate binding protein 2, interferon-inducible [Source:HGNC Symbol;Acc:HGNC:4183]	protein_coding	1	2.43004	36.0516	3.89101	0.0333	0.997347	UP	yes
C2orf49	chromosome 2 open reading frame 49 [Source:HGNC Symbol;Acc:HGNC:28772]	protein_coding	2	6.95111	102.446	3.88148	0.0414	0.997347	UP	yes
TMEM65	transmembrane protein 65 [Source:HGNC Symbol;Acc:HGNC:25203]	protein_coding	8	1.23334	18.159	3.88004	0.03915	0.997347	UP	yes
TMEM170A	transmembrane protein 170A [Source:HGNC Symbol;Acc:HGNC:29577]	protein_coding	16	3.40624	48.0692	3.81886	0.0172	0.997347	UP	yes
ATG3	autophagy related 3 [Source:HGNC Symbol;Acc:HGNC:20962]	protein_coding	3	11.6629	159.859	3.77681	0.02185	0.997347	UP	yes
RAD21	RAD21 homolog (S. pombe) [Source:HGNC Symbol;Acc:HGNC:9811]	protein_coding	8	10.738	144.832	3.75358	0.0421	0.997347	UP	yes
SURF4	surfeit 4 [Source:HGNC Symbol;Acc:HGNC:11476]	protein_coding	9	18.7658	251.819	3.74622	0.04365	0.997347	UP	yes
RBMX	RNA binding motif protein, X-linked [Source:HGNC Symbol;Acc:HGNC:9910]	protein_coding	X	25.9846	322.565	3.63386	0.0447	0.997347	UP	yes
RPL3	ribosomal protein L3 [Source:HGNC Symbol;Acc:HGNC:10332]	protein_coding	22	2.6625	32.9643	3.63005	0.04515	0.997347	UP	yes
RBM18	RNA binding motif protein 18 [Source:HGNC Symbol;Acc:HGNC:28413]	protein_coding	9	1.9148	23.6273	3.62519	0.0438	0.997347	UP	yes
MEGF9	multiple EGF-like-domains 9 [Source:HGNC Symbol;Acc:HGNC:3234]	protein_coding	9	3.00021	36.3338	3.59818	0.03705	0.997347	UP	yes
RP11-22N19.2	NA	antisense	7	0.267705	3.2051	3.58165	0.0228	0.997347	UP	yes
TUBGCP3	tubulin, gamma complex associated protein 3 [Source:HGNC Symbol;Acc:HGNC:18598]	protein_coding	13	2.43984	29.0621	3.57428	0.0353	0.997347	UP	yes
ERAP1	endoplasmic reticulum aminopeptidase 1 [Source:HGNC Symbol;Acc:HGNC:18173]	protein_coding	5	11.5418	135.046	3.54851	0.0398	0.997347	UP	yes
GBP2	guanylate binding protein 2, interferon-inducible [Source:HGNC Symbol;Acc:HGNC:4183]	protein_coding	1	3.6059	40.2721	3.48135	0.02455	0.997347	UP	yes
NUDT4	nudix (nucleoside diphosphate linked moiety X)-type motif 4 [Source:HGNC Symbol;Acc:HGNC:8051]	protein_coding	12	6.92852	76.7113	3.46882	0.0334	0.997347	UP	yes
RAB11A	RAB11A, member RAS oncogene family [Source:HGNC Symbol;Acc:HGNC:9760]	protein_coding	15	5.14219	55.0567	3.42046	0.01615	0.997347	UP	yes
C17orf96	chromosome 17 open reading frame 96 [Source:HGNC Symbol;Acc:HGNC:34493]	protein_coding	17	0.192582	2.03322	3.40023	5e-05	0.307267	UP
SYNE1	spectrin repeat containing, nuclear envelope 1 [Source:HGNC Symbol;Acc:HGNC:17089]	protein_coding	6	0.496052	5.16547	3.38034	0.00805	0.997347	UP	yes
CCL4	chemokine (C-C motif) ligand 4 [Source:HGNC Symbol;Acc:HGNC:10630]	protein_coding	17	14.2035	144.345	3.3452	0.032	0.997347	UP	yes	,hsa04064:NF-kappa B signaling pathway,hsa04060:Cytokine-cytokine receptor interaction,hsa05132:Salmonella infection,hsa04620:Toll-like receptor signaling pathway
ECE1	endothelin converting enzyme 1 [Source:HGNC Symbol;Acc:HGNC:3146]	protein_coding	1	14.9355	150.253	3.33058	0.04125	0.997347	UP	yes
MGEA5	meningioma expressed antigen 5 (hyaluronidase) [Source:HGNC Symbol;Acc:HGNC:7056]	protein_coding	10	23.3034	230.868	3.30846	0.0479	0.997347	UP	yes	,hsa04931:Insulin resistance
IL23A	interleukin 23, alpha subunit p19 [Source:HGNC Symbol;Acc:HGNC:15488]	protein_coding	12	7.57753	74.0523	3.28874	0.0047	0.997347	UP		,hsa04060:Cytokine-cytokine receptor interaction,hsa05323:Rheumatoid arthritis,hsa05321:Inflammatory bowel disease (IBD),hsa05152:Tuberculosis
SMG1	SMG1 phosphatidylinositol 3-kinase-related kinase [Source:HGNC Symbol;Acc:HGNC:30045]	protein_coding	16	5.79068	56.4359	3.28481	0.0294	0.997347	UP	yes
KMT2C	lysine (K)-specific methyltransferase 2C [Source:HGNC Symbol;Acc:HGNC:13726]	protein_coding	7	21.6953	197.973	3.18985	0.02895	0.997347	UP	yes
BCL2A1	BCL2-related protein A1 [Source:HGNC Symbol;Acc:HGNC:991]	protein_coding	15	7.92565	72.0541	3.18448	0.049	0.997347	UP		,hsa04064:NF-kappa B signaling pathway
HECTD1	HECT domain containing E3 ubiquitin protein ligase 1 [Source:HGNC Symbol;Acc:HGNC:20157]	protein_coding	14	31.6581	283.703	3.16374	0.04625	0.997347	UP	yes
HIF1A	hypoxia inducible factor 1, alpha subunit (basic helix-loop-helix transcription factor) [Source:HGNC Symbol;Acc:HGNC:4910]	protein_coding	14	10.3306	84.6222	3.03412	0.0311	0.997347	UP	yes
NFKBID	nuclear factor of kappa light polypeptide gene enhancer in B-cells inhibitor, delta [Source:HGNC Symbol;Acc:HGNC:15671]	protein_coding	19	1.62705	13.246	3.02522	0.0397	0.997347	UP
CTC-231O11.1	NA	lincRNA	5	0.842212	6.72569	2.99743	0.0059	0.997347	UP
LINC01215	long intergenic non-protein coding RNA 1215 [Source:HGNC Symbol;Acc:HGNC:49651]	lincRNA	3	5.06301	39.4042	2.96028	5e-05	0.307267	UP	yes
TNFRSF9	tumor necrosis factor receptor superfamily, member 9 [Source:HGNC Symbol;Acc:HGNC:11924]	protein_coding	1	0.235364	1.80424	2.93843	0.03385	0.997347	UP		,hsa04060:Cytokine-cytokine receptor interaction
IRF4	interferon regulatory factor 4 [Source:HGNC Symbol;Acc:HGNC:6119]	protein_coding	6	12.0574	88.1917	2.87072	0.0001	0.55308	UP
FOSL1	FOS-like antigen 1 [Source:HGNC Symbol;Acc:HGNC:13718]	protein_coding	11	1.28309	9.04113	2.81688	0.01695	0.997347	UP
SLAMF1	signaling lymphocytic activation molecule family member 1 [Source:HGNC Symbol;Acc:HGNC:10903]	protein_coding	1	5.92707	40.8115	2.78358	0.0049	0.997347	UP		,hsa05162:Measles
RP11-1100L3.8	NA	lincRNA	12	1.76178	11.9084	2.75687	0.0338	0.997347	UP
EOMES	eomesodermin [Source:HGNC Symbol;Acc:HGNC:3372]	protein_coding	3	1.36596	9.17741	2.74817	0.03815	0.997347	UP	yes
RP11-563J2.2	NA	lincRNA	10	0.549411	3.67338	2.74115	0.03135	0.997347	UP	yes
UBR5	ubiquitin protein ligase E3 component n-recognin 5 [Source:HGNC Symbol;Acc:HGNC:16806]	protein_coding	8	8.92809	59.0723	2.72606	0.0494	0.997347	UP	yes
ARPC5L	actin related protein 2/3 complex, subunit 5-like [Source:HGNC Symbol;Acc:HGNC:23366]	protein_coding	9	6.83162	42.3239	2.63117	0.00295	0.997347	UP	yes	,hsa05132:Salmonella infection,hsa05130:Pathogenic Escherichia coli infection
CTD-3247F14.2	NA	sense_overlapping	8	0.27367	1.59762	2.54542	0.0019	0.997347	UP
RGS16	regulator of G-protein signaling 16 [Source:HGNC Symbol;Acc:HGNC:9997]	protein_coding	1	1.55974	8.92968	2.5173	0.00545	0.997347	UP
EIF4EP1	eukaryotic translation initiation factor 4E pseudogene 1 [Source:HGNC Symbol;Acc:HGNC:3292]	processed_pseudogene	20	10.924	1.40204	-2.96189	0.041	0.997347	Down	yes
CH507-42P11.8	Protein LOC102724428; SNF1-like kinase, isoform CRA_a [Source:UniProtKB/TrEMBL;Acc:A0A0B4J2F2]	protein_coding	21	5.64722	0.68769	-3.03771	0.00565	0.997347	Down	yes
PTPRC	protein tyrosine phosphatase, receptor type, C [Source:HGNC Symbol;Acc:HGNC:9666]	protein_coding	1	1.36128	0.138047	-3.30173	0.03455	0.997347	Down	yes
RP11-107E5.3	NA	TEC	2	1.13108	0.110332	-3.35777	0.0395	0.997347	Down	yes
GSPT1	G1 to S phase transition 1 [Source:HGNC Symbol;Acc:HGNC:4621]	protein_coding	16	3.9934	0.333688	-3.58105	0.0281	0.997347	Down	yes
RP11-16E23.4	NA	processed_pseudogene	15	4.44823	0.322056	-3.78785	0.0431	0.997347	Down	yes
RP11-253I19.4	NA	processed_pseudogene	12	19.8821	0.749905	-4.72862	0.0172	0.997347	Down	yes

## Sheet: HLA-DR- Teff (0 h vs 24 h)
Gene Name	Description	Gene_type	Chromosome	FPKM 0 h	FPKM 24 h	log 2 (fold change)	P_value	Q_value	Regulation	Is this unique compared to Total Teff 0h 'vs' 24h	Found in KEGG_pathways_from DAVID
LTA	lymphotoxin alpha [Source:HGNC Symbol;Acc:HGNC:6709]	protein_coding	6	3.24938	952.529	8.19545	0.0429	0.711554	UP		,hsa05166:HTLV-I infection
SLC43A3	solute carrier family 43, member 3 [Source:HGNC Symbol;Acc:HGNC:17466]	protein_coding	11	0.49894	105.851	7.72895	0.0265	0.711554	UP
PSAT1	phosphoserine aminotransferase 1 [Source:HGNC Symbol;Acc:HGNC:19129]	protein_coding	9	0.137935	24.0442	7.44556	0.04865	0.711554	UP	yes	,hsa01130:Biosynthesis of antibiotics,hsa01200:Carbon metabolism,hsa01100:Metabolic pathways,hsa01230:Biosynthesis of amino acids
CCL3	chemokine (C-C motif) ligand 3 [Source:HGNC Symbol;Acc:HGNC:10627]	protein_coding	17	13.7857	2389.73	7.43753	5e-05	0.00695197	UP
TYMS	thymidylate synthetase [Source:HGNC Symbol;Acc:HGNC:12441]	protein_coding	18	0.244147	39.551	7.33982	0.0323	0.711554	UP		,hsa00240:Pyrimidine metabolism,hsa01100:Metabolic pathways,hsa00670:One carbon pool by folate
IL2RA	interleukin 2 receptor, alpha [Source:HGNC Symbol;Acc:HGNC:6008]	protein_coding	10	2.18707	306.647	7.13143	0.0108	0.443596	UP		,hsa05166:HTLV-I infection
SLC43A3	solute carrier family 43, member 3 [Source:HGNC Symbol;Acc:HGNC:17466]	protein_coding	11	1.30396	175.667	7.0738	0.0449	0.711554	UP
MIR155HG	MIR155 host gene [Source:HGNC Symbol;Acc:HGNC:35460]	lincRNA	21	3.47732	408.159	6.87501	5e-05	0.00695197	UP
VDR	vitamin D (1,25- dihydroxyvitamin D3) receptor [Source:HGNC Symbol;Acc:HGNC:12679]	protein_coding	12	0.252582	29.4003	6.86293	0.0136	0.511639	UP
ZYX	zyxin [Source:HGNC Symbol;Acc:HGNC:13200]	protein_coding	7	0.0590791	6.30297	6.73724	0.04815	0.711554	UP	yes
TNFRSF9	tumor necrosis factor receptor superfamily, member 9 [Source:HGNC Symbol;Acc:HGNC:11924]	protein_coding	1	0.343796	36.5642	6.73273	0.0001	0.0126828	UP
SLC29A1	solute carrier family 29 (equilibrative nucleoside transporter), member 1 [Source:HGNC Symbol;Acc:HGNC:11003]	protein_coding	6	0.614655	60.7737	6.62753	5e-05	0.00695197	UP
PSAT1	phosphoserine aminotransferase 1 [Source:HGNC Symbol;Acc:HGNC:19129]	protein_coding	9	0.625381	54.5446	6.44656	0.03045	0.711554	UP	yes	,hsa01130:Biosynthesis of antibiotics,hsa01200:Carbon metabolism,hsa01100:Metabolic pathways,hsa01230:Biosynthesis of amino acids
RAD51	RAD51 recombinase [Source:HGNC Symbol;Acc:HGNC:9817]	protein_coding	15	0.0830826	7.08305	6.41368	0.0244	0.706011	UP	yes
GINS2	GINS complex subunit 2 (Psf2 homolog) [Source:HGNC Symbol;Acc:HGNC:24575]	protein_coding	16	0.472715	40.0114	6.4033	0.0038	0.220306	UP
ANP32A	acidic (leucine-rich) nuclear phosphoprotein 32 family, member A [Source:HGNC Symbol;Acc:HGNC:13233]	protein_coding	15	0.19399	15.7727	6.3453	0.04135	0.711554	UP
AC133644.2	NA	lincRNA	2	1.34808	109.563	6.3447	0.02355	0.690854	UP
TRAP1	TNF receptor-associated protein 1 [Source:HGNC Symbol;Acc:HGNC:16264]	protein_coding	16	0.659803	48.0903	6.18757	0.03265	0.711554	UP
NME1	NME/NM23 nucleoside diphosphate kinase 1 [Source:HGNC Symbol;Acc:HGNC:7849]	protein_coding	17	5.07963	348.652	6.10092	0.0404	0.711554	UP	yes	,hsa01130:Biosynthesis of antibiotics,hsa00240:Pyrimidine metabolism,hsa01100:Metabolic pathways,hsa00230:Purine metabolism
EVI5	ecotropic viral integration site 5 [Source:HGNC Symbol;Acc:HGNC:3501]	protein_coding	1	0.0639519	4.00867	5.96999	0.00885	0.388892	UP	yes
MKI67	marker of proliferation Ki-67 [Source:HGNC Symbol;Acc:HGNC:7107]	protein_coding	10	0.0819794	4.88283	5.89631	5e-05	0.00695197	UP
C17orf96	chromosome 17 open reading frame 96 [Source:HGNC Symbol;Acc:HGNC:34493]	protein_coding	17	0.27512	16.0293	5.86451	5e-05	0.00695197	UP
PROB1	proline-rich basic protein 1 [Source:HGNC Symbol;Acc:HGNC:41906]	protein_coding	5	0.0177692	1.0209	5.84432	0.04075	0.711554	UP	yes
UCK2	uridine-cytidine kinase 2 [Source:HGNC Symbol;Acc:HGNC:12562]	protein_coding	1	0.072518	4.14947	5.83844	0.0144	0.531353	UP		,hsa00240:Pyrimidine metabolism,hsa01100:Metabolic pathways
IER3	immediate early response 3 [Source:HGNC Symbol;Acc:HGNC:5392]	protein_coding	6	2.72893	154.328	5.82153	5e-05	0.00695197	UP
IL2RA	interleukin 2 receptor, alpha [Source:HGNC Symbol;Acc:HGNC:6008]	protein_coding	10	2.9863	155.172	5.69936	0.00435	0.238279	UP		,hsa05166:HTLV-I infection
WARS	tryptophanyl-tRNA synthetase [Source:HGNC Symbol;Acc:HGNC:12729]	protein_coding	14	5.22326	270.975	5.69706	5e-05	0.00695197	UP		,hsa00970:Aminoacyl-tRNA biosynthesis
PFKM	phosphofructokinase, muscle [Source:HGNC Symbol;Acc:HGNC:8877]	protein_coding	12	0.35757	17.7547	5.63383	0.0413	0.711554	UP	yes	,hsa01130:Biosynthesis of antibiotics,hsa01200:Carbon metabolism,hsa01100:Metabolic pathways,hsa01230:Biosynthesis of amino acids,hsa00010:Glycolysis / Gluconeogenesis,hsa00051:Fructose and mannose metabolism,hsa03018:RNA degradation,hsa00030:Pentose phosphate pathway,hsa00052:Galactose metabolism
BCL2L1	BCL2-like 1 [Source:HGNC Symbol;Acc:HGNC:992]	protein_coding	20	1.42593	70.0809	5.61905	5e-05	0.00695197	UP		,hsa05166:HTLV-I infection,hsa05014:Amyotrophic lateral sclerosis (ALS)
GSG2	germ cell associated 2 (haspin) [Source:HGNC Symbol;Acc:HGNC:19682]	protein_coding	17	0.0642577	3.1158	5.59959	0.0494	0.711554	UP	yes
SEMA7A	semaphorin 7A, GPI membrane anchor (John Milton Hagen blood group) [Source:HGNC Symbol;Acc:HGNC:10741]	protein_coding	15	0.459221	22.1749	5.5936	0.0205	0.645806	UP
RP11-638I2.8	NA	antisense	14	4.32417	207.016	5.58117	0.03175	0.711554	UP
CDCA7	cell division cycle associated 7 [Source:HGNC Symbol;Acc:HGNC:14628]	protein_coding	2	0.214774	10.2325	5.57419	0.03435	0.711554	UP
MTHFD1	methylenetetrahydrofolate dehydrogenase (NADP+ dependent) 1, methenyltetrahydrofolate cyclohydrolase, formyltetrahydrofolate synthetase [Source:HGNC Symbol;Acc:HGNC:7432]	protein_coding	14	0.812199	35.6668	5.45661	0.0361	0.711554	UP	yes	,hsa01100:Metabolic pathways,hsa00670:One carbon pool by folate
CAD	carbamoyl-phosphate synthetase 2, aspartate transcarbamylase, and dihydroorotase [Source:HGNC Symbol;Acc:HGNC:1424]	protein_coding	2	0.143995	6.27739	5.44607	0.0387	0.711554	UP		,hsa00240:Pyrimidine metabolism,hsa01100:Metabolic pathways
TBRG4	transforming growth factor beta regulator 4 [Source:HGNC Symbol;Acc:HGNC:17443]	protein_coding	7	0.318551	13.6988	5.42638	0.04865	0.711554	UP	yes
SFXN4	sideroflexin 4 [Source:HGNC Symbol;Acc:HGNC:16088]	protein_coding	10	0.51741	20.2515	5.29058	0.0462	0.711554	UP
COPRS	coordinator of PRMT5, differentiation stimulator [Source:HGNC Symbol;Acc:HGNC:28848]	protein_coding	17	3.37294	130.065	5.26908	0.0365	0.711554	UP
C9orf114	chromosome 9 open reading frame 114 [Source:HGNC Symbol;Acc:HGNC:26933]	protein_coding	9	0.750918	28.7551	5.25902	0.04395	0.711554	UP
MCM4	minichromosome maintenance complex component 4 [Source:HGNC Symbol;Acc:HGNC:6947]	protein_coding	8	0.728272	27.4939	5.23849	0.0127	0.491157	UP		,hsa03030:DNA replication,hsa04110:Cell cycle
DHFR	dihydrofolate reductase [Source:HGNC Symbol;Acc:HGNC:2861]	protein_coding	5	0.785496	28.7679	5.19471	0.02915	0.711554	UP		,hsa01100:Metabolic pathways,hsa00670:One carbon pool by folate
ORC1	origin recognition complex, subunit 1 [Source:HGNC Symbol;Acc:HGNC:8487]	protein_coding	1	0.492181	17.958	5.1893	5e-05	0.00695197	UP		,hsa04110:Cell cycle
MTG1	mitochondrial ribosome-associated GTPase 1 [Source:HGNC Symbol;Acc:HGNC:32159]	protein_coding	10	0.610861	21.8467	5.16043	0.0488	0.711554	UP	yes
ZBED2	zinc finger, BED-type containing 2 [Source:HGNC Symbol;Acc:HGNC:20710]	protein_coding	3	3.67458	130.659	5.15208	0.00605	0.299162	UP
E2F1	E2F transcription factor 1 [Source:HGNC Symbol;Acc:HGNC:3113]	protein_coding	20	0.428897	14.578	5.08702	5e-05	0.00695197	UP		,hsa04110:Cell cycle,hsa05166:HTLV-I infection
RNASEH2A	ribonuclease H2, subunit A [Source:HGNC Symbol;Acc:HGNC:18518]	protein_coding	19	1.87218	63.1321	5.07558	0.00445	0.241055	UP		,hsa03030:DNA replication
PKM	pyruvate kinase, muscle [Source:HGNC Symbol;Acc:HGNC:9021]	protein_coding	15	56.1631	1890.98	5.07337	0.00445	0.241055	UP		,hsa01130:Biosynthesis of antibiotics,hsa01200:Carbon metabolism,hsa01100:Metabolic pathways,hsa01230:Biosynthesis of amino acids,hsa00230:Purine metabolism,hsa00010:Glycolysis / Gluconeogenesis
XXbac-BPG252P9.9	NA	antisense	6	19.5141	656.514	5.07224	5e-05	0.00695197	UP
AMICA1	adhesion molecule, interacts with CXADR antigen 1 [Source:HGNC Symbol;Acc:HGNC:19084]	protein_coding	11	1.8811	61.9	5.04029	0.0323	0.711554	UP
IL2RA	interleukin 2 receptor, alpha [Source:HGNC Symbol;Acc:HGNC:6008]	protein_coding	10	3.24273	105.039	5.01758	0.01805	0.602371	UP		,hsa05166:HTLV-I infection
FAU	Finkel-Biskis-Reilly murine sarcoma virus (FBR-MuSV) ubiquitously expressed [Source:HGNC Symbol;Acc:HGNC:3597]	protein_coding	11	10.8853	344.449	4.98383	0.04585	0.711554	UP		,hsa03010:Ribosome
CTD-2532N20.1	NA	lincRNA	8	0.46743	14.6679	4.97177	0.01825	0.605231	UP	yes
AC017002.1	NA	lincRNA	2	0.286517	8.9533	4.96573	0.02855	0.711554	UP	yes
RPS14	ribosomal protein S14 [Source:HGNC Symbol;Acc:HGNC:10387]	protein_coding	5	2.56758	80.1811	4.96478	0.03685	0.711554	UP	yes	,hsa03010:Ribosome
FAH	fumarylacetoacetate hydrolase (fumarylacetoacetase) [Source:HGNC Symbol;Acc:HGNC:3579]	protein_coding	15	0.73894	23.0138	4.9609	0.04495	0.711554	UP	yes	,hsa01100:Metabolic pathways
TYMS	thymidylate synthetase [Source:HGNC Symbol;Acc:HGNC:12441]	protein_coding	18	0.932314	28.9497	4.95659	0.02895	0.711554	UP		,hsa00240:Pyrimidine metabolism,hsa01100:Metabolic pathways,hsa00670:One carbon pool by folate
RPL27	ribosomal protein L27 [Source:HGNC Symbol;Acc:HGNC:10328]	protein_coding	17	5.24829	157.737	4.90953	0.0068	0.32414	UP		,hsa03010:Ribosome
ZBTB32	zinc finger and BTB domain containing 32 [Source:HGNC Symbol;Acc:HGNC:16763]	protein_coding	19	1.02451	30.7418	4.90719	0.0405	0.711554	UP
CCND3	cyclin D3 [Source:HGNC Symbol;Acc:HGNC:1585]	protein_coding	6	5.28166	157.204	4.89551	0.01245	0.486223	UP		,hsa04110:Cell cycle,hsa05166:HTLV-I infection
TUBB	tubulin, beta class I [Source:HGNC Symbol;Acc:HGNC:20778]	protein_coding	6	17.0554	492.807	4.85272	5e-05	0.00695197	UP
MRTO4	mRNA turnover 4 homolog (S. cerevisiae) [Source:HGNC Symbol;Acc:HGNC:18477]	protein_coding	1	3.99516	112.932	4.82106	0.0384	0.711554	UP
PRMT1	protein arginine methyltransferase 1 [Source:HGNC Symbol;Acc:HGNC:5187]	protein_coding	19	2.88771	81.2616	4.81458	0.03725	0.711554	UP
PAICS	phosphoribosylaminoimidazole carboxylase, phosphoribosylaminoimidazole succinocarboxamide synthetase [Source:HGNC Symbol;Acc:HGNC:8587]	protein_coding	4	0.718451	19.0487	4.72866	0.04015	0.711554	UP		,hsa01130:Biosynthesis of antibiotics,hsa01100:Metabolic pathways,hsa00230:Purine metabolism
RFC3	replication factor C (activator 1) 3, 38kDa [Source:HGNC Symbol;Acc:HGNC:9971]	protein_coding	13	0.731686	18.8331	4.6859	0.0009	0.0760464	UP		,hsa03030:DNA replication,hsa03430:Mismatch repair,hsa03420:Nucleotide excision repair
SLC25A22	solute carrier family 25 (mitochondrial carrier: glutamate), member 22 [Source:HGNC Symbol;Acc:HGNC:19954]	protein_coding	11	0.693164	17.7379	4.67749	0.0231	0.686372	UP	yes
TFB1M	transcription factor B1, mitochondrial [Source:HGNC Symbol;Acc:HGNC:17037]	protein_coding	6	0.330985	8.45807	4.67549	0.0246	0.708893	UP	yes
MCM5	minichromosome maintenance complex component 5 [Source:HGNC Symbol;Acc:HGNC:6948]	protein_coding	22	3.1436	79.8093	4.66607	5e-05	0.00695197	UP		,hsa03030:DNA replication,hsa04110:Cell cycle
C2orf43	chromosome 2 open reading frame 43 [Source:HGNC Symbol;Acc:HGNC:26145]	protein_coding	2	0.230435	5.82306	4.65935	0.0319	0.711554	UP	yes
CDK4	cyclin-dependent kinase 4 [Source:HGNC Symbol;Acc:HGNC:1773]	protein_coding	12	3.7324	93.3532	4.64452	0.0329	0.711554	UP	yes	,hsa04110:Cell cycle,hsa05166:HTLV-I infection
BYSL	bystin-like [Source:HGNC Symbol;Acc:HGNC:1157]	protein_coding	6	2.4478	60.0877	4.61751	5e-05	0.00695197	UP
GOT2	glutamic-oxaloacetic transaminase 2, mitochondrial [Source:HGNC Symbol;Acc:HGNC:4433]	protein_coding	16	1.56821	38.1317	4.6038	0.0155	0.550146	UP		,hsa01130:Biosynthesis of antibiotics,hsa01200:Carbon metabolism,hsa01100:Metabolic pathways,hsa01230:Biosynthesis of amino acids,hsa00330:Arginine and proline metabolism
RP11-6N17.6	NA	antisense	17	2.21591	53.5865	4.5959	0.04355	0.711554	UP	yes
FBXL19-AS1	FBXL19 antisense RNA 1 (head to head) [Source:HGNC Symbol;Acc:HGNC:27557]	antisense	16	0.0414913	0.992634	4.58038	0.0408	0.711554	UP	yes
ECE2	endothelin converting enzyme 2 [Source:HGNC Symbol;Acc:HGNC:13275]	protein_coding	3	0.545834	12.9862	4.57237	0.0162	0.56311	UP
IQCG	IQ motif containing G [Source:HGNC Symbol;Acc:HGNC:25251]	protein_coding	3	0.416123	9.80002	4.5577	0.0425	0.711554	UP
HMGB3P32	high mobility group box 3 pseudogene 32 [Source:HGNC Symbol;Acc:HGNC:39335]	processed_pseudogene	16	0.410246	9.55421	4.54157	0.02475	0.711554	UP	yes
PTPN6	protein tyrosine phosphatase, non-receptor type 6 [Source:HGNC Symbol;Acc:HGNC:9658]	protein_coding	12	2.65451	61.205	4.52714	0.00445	0.241055	UP
PKM	pyruvate kinase, muscle [Source:HGNC Symbol;Acc:HGNC:9021]	protein_coding	15	23.7642	544.718	4.51865	5e-05	0.00695197	UP		,hsa01130:Biosynthesis of antibiotics,hsa01200:Carbon metabolism,hsa01100:Metabolic pathways,hsa01230:Biosynthesis of amino acids,hsa00230:Purine metabolism,hsa00010:Glycolysis / Gluconeogenesis
CNPY2	canopy FGF signaling regulator 2 [Source:HGNC Symbol;Acc:HGNC:13529]	protein_coding	12	0.764222	17.4984	4.51709	0.0455	0.711554	UP	yes
CPM	carboxypeptidase M [Source:HGNC Symbol;Acc:HGNC:2311]	protein_coding	12	0.240653	5.5071	4.51627	0.01815	0.602859	UP
CHAF1B	chromatin assembly factor 1, subunit B (p60) [Source:HGNC Symbol;Acc:HGNC:1911]	protein_coding	21	0.32079	7.29204	4.50662	0.00675	0.322483	UP	yes
ZNF35	zinc finger protein 35 [Source:HGNC Symbol;Acc:HGNC:13099]	protein_coding	3	0.0827903	1.85642	4.48691	0.03905	0.711554	UP	yes
DCTPP1	dCTP pyrophosphatase 1 [Source:HGNC Symbol;Acc:HGNC:28777]	protein_coding	16	5.90991	132.468	4.48637	0.00055	0.051318	UP		,hsa00240:Pyrimidine metabolism,hsa01100:Metabolic pathways
NDFIP2	Nedd4 family interacting protein 2 [Source:HGNC Symbol;Acc:HGNC:18537]	protein_coding	13	3.87172	86.7407	4.48566	0.00385	0.222192	UP
CRTAM	cytotoxic and regulatory T cell molecule [Source:HGNC Symbol;Acc:HGNC:24313]	protein_coding	11	1.1744	25.9259	4.4644	0.0011	0.0879184	UP
MCM4	minichromosome maintenance complex component 4 [Source:HGNC Symbol;Acc:HGNC:6947]	protein_coding	8	1.50559	32.8642	4.44812	0.0449	0.711554	UP		,hsa03030:DNA replication,hsa04110:Cell cycle
NPM3	nucleophosmin/nucleoplasmin 3 [Source:HGNC Symbol;Acc:HGNC:7931]	protein_coding	10	6.73142	146.737	4.44618	0.00075	0.0658229	UP
COPRS	coordinator of PRMT5, differentiation stimulator [Source:HGNC Symbol;Acc:HGNC:28848]	protein_coding	17	1.37464	29.8946	4.44276	0.0397	0.711554	UP
DCTPP1	dCTP pyrophosphatase 1 [Source:HGNC Symbol;Acc:HGNC:28777]	protein_coding	16	3.81145	81.9022	4.42549	0.00025	0.0269242	UP		,hsa00240:Pyrimidine metabolism,hsa01100:Metabolic pathways
ATIC	5-aminoimidazole-4-carboxamide ribonucleotide formyltransferase/IMP cyclohydrolase [Source:HGNC Symbol;Acc:HGNC:794]	protein_coding	2	2.65632	56.1608	4.40206	0.01695	0.579043	UP		,hsa01130:Biosynthesis of antibiotics,hsa01100:Metabolic pathways,hsa00670:One carbon pool by folate,hsa00230:Purine metabolism
POLR3K	polymerase (RNA) III (DNA directed) polypeptide K, 12.3 kDa [Source:HGNC Symbol;Acc:HGNC:14121]	protein_coding	16	2.24618	47.1036	4.39029	0.01	0.423324	UP		,hsa00240:Pyrimidine metabolism,hsa01100:Metabolic pathways,hsa00230:Purine metabolism,hsa05169:Epstein-Barr virus infection,hsa03020:RNA polymerase,hsa04623:Cytosolic DNA-sensing pathway
LIPE	lipase, hormone-sensitive [Source:HGNC Symbol;Acc:HGNC:6621]	protein_coding	19	0.319193	6.51715	4.35174	0.04745	0.711554	UP	yes
MRPS34	mitochondrial ribosomal protein S34 [Source:HGNC Symbol;Acc:HGNC:16618]	protein_coding	16	1.85663	37.8254	4.3486	0.0124	0.485165	UP
TRAP1	TNF receptor-associated protein 1 [Source:HGNC Symbol;Acc:HGNC:16264]	protein_coding	16	3.9953	80.8486	4.33885	0.0007	0.0623825	UP
LSM2	LSM2 homolog, U6 small nuclear RNA associated (S. cerevisiae) [Source:HGNC Symbol;Acc:HGNC:13940]	protein_coding	6	10.7095	216.647	4.33839	5e-05	0.00695197	UP		,hsa03018:RNA degradation,hsa03040:Spliceosome
RGS16	regulator of G-protein signaling 16 [Source:HGNC Symbol;Acc:HGNC:9997]	protein_coding	1	2.27392	45.9699	4.33743	5e-05	0.00695197	UP
EXOSC4	exosome component 4 [Source:HGNC Symbol;Acc:HGNC:18189]	protein_coding	8	1.73267	35.0012	4.33633	0.0098	0.41764	UP	yes	,hsa03018:RNA degradation
WDR12	WD repeat domain 12 [Source:HGNC Symbol;Acc:HGNC:14098]	protein_coding	2	2.60625	52.3942	4.32936	0.0483	0.711554	UP
DHCR24	24-dehydrocholesterol reductase [Source:HGNC Symbol;Acc:HGNC:2859]	protein_coding	1	1.00601	20.1881	4.32679	5e-05	0.00695197	UP		,hsa01100:Metabolic pathways
ASNS	asparagine synthetase (glutamine-hydrolyzing) [Source:HGNC Symbol;Acc:HGNC:753]	protein_coding	7	3.12319	61.8301	4.30722	0.00795	0.361597	UP		,hsa01100:Metabolic pathways
NOP14	NOP14 nucleolar protein [Source:HGNC Symbol;Acc:HGNC:16821]	protein_coding	4	1.86914	36.8455	4.30104	0.01975	0.632209	UP
EBNA1BP2	EBNA1 binding protein 2 [Source:HGNC Symbol;Acc:HGNC:15531]	protein_coding	1	5.52342	108.614	4.29751	0.0006	0.0550934	UP
GGCT	gamma-glutamylcyclotransferase [Source:HGNC Symbol;Acc:HGNC:21705]	protein_coding	7	0.938068	18.3708	4.29158	0.0337	0.711554	UP	yes	,hsa00480:Glutathione metabolism
JOSD2	Josephin domain containing 2 [Source:HGNC Symbol;Acc:HGNC:28853]	protein_coding	19	0.799613	15.5805	4.2843	0.04565	0.711554	UP	yes
CD200	CD200 molecule [Source:HGNC Symbol;Acc:HGNC:7203]	protein_coding	3	2.15745	41.9799	4.2823	0.01375	0.513935	UP
ENO1	enolase 1, (alpha) [Source:HGNC Symbol;Acc:HGNC:3350]	protein_coding	1	79.525	1538.58	4.27405	0.0004	0.0397131	UP		,hsa01130:Biosynthesis of antibiotics,hsa01200:Carbon metabolism,hsa01100:Metabolic pathways,hsa01230:Biosynthesis of amino acids,hsa00010:Glycolysis / Gluconeogenesis,hsa03018:RNA degradation
WDR76	WD repeat domain 76 [Source:HGNC Symbol;Acc:HGNC:25773]	protein_coding	15	0.683516	13.2108	4.2726	0.0225	0.679179	UP
CCDC86	coiled-coil domain containing 86 [Source:HGNC Symbol;Acc:HGNC:28359]	protein_coding	11	0.810255	15.5462	4.26204	0.03625	0.711554	UP
ADRBK2	adrenergic, beta, receptor kinase 2 [Source:HGNC Symbol;Acc:HGNC:290]	protein_coding	22	0.0656322	1.24701	4.24793	0.0147	0.535581	UP	yes
WDR12	WD repeat domain 12 [Source:HGNC Symbol;Acc:HGNC:14098]	protein_coding	2	1.13596	21.4857	4.24139	0.0435	0.711554	UP
HK2	hexokinase 2 [Source:HGNC Symbol;Acc:HGNC:4923]	protein_coding	2	0.585084	10.9739	4.2293	0.00925	0.40065	UP		,hsa01130:Biosynthesis of antibiotics,hsa01200:Carbon metabolism,hsa01100:Metabolic pathways,hsa00010:Glycolysis / Gluconeogenesis,hsa00051:Fructose and mannose metabolism,hsa00052:Galactose metabolism
MCM3	minichromosome maintenance complex component 3 [Source:HGNC Symbol;Acc:HGNC:6945]	protein_coding	6	3.69805	69.3444	4.22894	0.0004	0.0397131	UP		,hsa03030:DNA replication,hsa04110:Cell cycle
DTYMK	deoxythymidylate kinase (thymidylate kinase) [Source:HGNC Symbol;Acc:HGNC:3061]	protein_coding	2	0.936632	17.3605	4.21218	0.0323	0.711554	UP	yes	,hsa00240:Pyrimidine metabolism,hsa01100:Metabolic pathways
SRM	spermidine synthase [Source:HGNC Symbol;Acc:HGNC:11296]	protein_coding	1	13.4098	248.201	4.21015	5e-05	0.00695197	UP		,hsa01100:Metabolic pathways,hsa00480:Glutathione metabolism,hsa00330:Arginine and proline metabolism
UNC45A	unc-45 homolog A (C. elegans) [Source:HGNC Symbol;Acc:HGNC:30594]	protein_coding	15	1.29976	23.8379	4.19694	0.0411	0.711554	UP	yes
MICAL2	microtubule associated monooxygenase, calponin and LIM domain containing 2 [Source:HGNC Symbol;Acc:HGNC:24693]	protein_coding	11	0.312725	5.59596	4.16142	0.03535	0.711554	UP
BANF1	barrier to autointegration factor 1 [Source:HGNC Symbol;Acc:HGNC:17397]	protein_coding	11	9.6588	171.448	4.14978	0.0302	0.711554	UP	yes
CCL4L1	chemokine (C-C motif) ligand 4-like 1 [Source:HGNC Symbol;Acc:HGNC:10631]	protein_coding	17	40.0364	710.575	4.1496	0.0015	0.112528	UP		,hsa04623:Cytosolic DNA-sensing pathway
POLD2	polymerase (DNA directed), delta 2, accessory subunit [Source:HGNC Symbol;Acc:HGNC:9176]	protein_coding	7	2.50501	44.3014	4.14446	0.0168	0.576398	UP		,hsa03030:DNA replication,hsa00240:Pyrimidine metabolism,hsa01100:Metabolic pathways,hsa00230:Purine metabolism,hsa03430:Mismatch repair,hsa03420:Nucleotide excision repair,hsa05166:HTLV-I infection,hsa03410:Base excision repair
PDCD5	programmed cell death 5 [Source:HGNC Symbol;Acc:HGNC:8764]	protein_coding	19	5.2453	92.4014	4.13882	0.0489	0.711554	UP
MTHFD1L	methylenetetrahydrofolate dehydrogenase (NADP+ dependent) 1-like [Source:HGNC Symbol;Acc:HGNC:21055]	protein_coding	6	1.12093	19.5139	4.12173	0.00565	0.285833	UP		,hsa01100:Metabolic pathways,hsa00670:One carbon pool by folate
SLC39A14	solute carrier family 39 (zinc transporter), member 14 [Source:HGNC Symbol;Acc:HGNC:20858]	protein_coding	8	0.765342	13.2508	4.11383	0.0093	0.402542	UP
SDC4	syndecan 4 [Source:HGNC Symbol;Acc:HGNC:10661]	protein_coding	20	3.14108	53.8928	4.10076	5e-05	0.00695197	UP
RP11-360L9.7	NA	antisense	8	0.662538	11.3025	4.09249	0.0252	0.711554	UP	yes
METTL13	methyltransferase like 13 [Source:HGNC Symbol;Acc:HGNC:24248]	protein_coding	1	0.817808	13.948	4.09216	0.00935	0.403881	UP
MRPS12	mitochondrial ribosomal protein S12 [Source:HGNC Symbol;Acc:HGNC:10380]	protein_coding	19	4.28558	73.0468	4.09126	0.0124	0.485165	UP		,hsa03010:Ribosome
MRTO4	mRNA turnover 4 homolog (S. cerevisiae) [Source:HGNC Symbol;Acc:HGNC:18477]	protein_coding	1	2.94971	49.9841	4.08282	5e-05	0.00695197	UP
POFUT1	protein O-fucosyltransferase 1 [Source:HGNC Symbol;Acc:HGNC:14988]	protein_coding	20	1.72631	29.2109	4.08074	5e-05	0.00695197	UP
TOMM40	translocase of outer mitochondrial membrane 40 homolog (yeast) [Source:HGNC Symbol;Acc:HGNC:18001]	protein_coding	19	5.70958	96.4042	4.07764	5e-05	0.00695197	UP		,hsa05014:Amyotrophic lateral sclerosis (ALS)
TIMM50	translocase of inner mitochondrial membrane 50 homolog (S. cerevisiae) [Source:HGNC Symbol;Acc:HGNC:23656]	protein_coding	19	2.04847	34.5784	4.07725	0.0479	0.711554	UP	yes
RANBP1	RAN binding protein 1 [Source:HGNC Symbol;Acc:HGNC:9847]	protein_coding	22	13.4272	225.953	4.07279	0.0153	0.546781	UP		,hsa05166:HTLV-I infection
FARSA	phenylalanyl-tRNA synthetase, alpha subunit [Source:HGNC Symbol;Acc:HGNC:3592]	protein_coding	19	3.84867	64.6222	4.0696	0.0005	0.0474895	UP		,hsa00970:Aminoacyl-tRNA biosynthesis
FAM136A	family with sequence similarity 136, member A [Source:HGNC Symbol;Acc:HGNC:25911]	protein_coding	2	2.86401	47.9991	4.0669	0.0291	0.711554	UP	yes
PAICS	phosphoribosylaminoimidazole carboxylase, phosphoribosylaminoimidazole succinocarboxamide synthetase [Source:HGNC Symbol;Acc:HGNC:8587]	protein_coding	4	5.30088	88.6439	4.06372	0.00065	0.0588343	UP		,hsa01130:Biosynthesis of antibiotics,hsa01100:Metabolic pathways,hsa00230:Purine metabolism
PPP1R14B	protein phosphatase 1, regulatory (inhibitor) subunit 14B [Source:HGNC Symbol;Acc:HGNC:9057]	protein_coding	11	12.4694	204.839	4.03803	5e-05	0.00695197	UP
TNF	tumor necrosis factor [Source:HGNC Symbol;Acc:HGNC:11892]	protein_coding	6	26.4435	433.341	4.03452	5e-05	0.00695197	UP		,hsa05166:HTLV-I infection,hsa05014:Amyotrophic lateral sclerosis (ALS)
PRDX1	peroxiredoxin 1 [Source:HGNC Symbol;Acc:HGNC:9352]	protein_coding	1	27.3299	446.53	4.0302	0.00195	0.135712	UP
TTLL12	tubulin tyrosine ligase-like family member 12 [Source:HGNC Symbol;Acc:HGNC:28974]	protein_coding	22	1.96467	32.0861	4.02959	0.0003	0.0311985	UP
MRPL52	mitochondrial ribosomal protein L52 [Source:HGNC Symbol;Acc:HGNC:16655]	protein_coding	14	21.9446	356.444	4.02174	0.01055	0.436431	UP
RP11-386G11.10	NA	antisense	12	149.936	2433.45	4.02058	5e-05	0.00695197	UP
CCDC86	coiled-coil domain containing 86 [Source:HGNC Symbol;Acc:HGNC:28359]	protein_coding	11	1.62201	26.1399	4.0104	0.0038	0.220306	UP
RRP9	ribosomal RNA processing 9, small subunit (SSU) processome component, homolog (yeast) [Source:HGNC Symbol;Acc:HGNC:16829]	protein_coding	3	1.66865	26.8408	4.00767	5e-05	0.00695197	UP
RP11-1079K10.4	NA	antisense	17	8.27871	132.881	4.00459	5e-05	0.00695197	UP
NHP2	NHP2 ribonucleoprotein [Source:HGNC Symbol;Acc:HGNC:14377]	protein_coding	5	20.2781	323.321	3.99497	0.00165	0.120926	UP		,hsa03008:Ribosome biogenesis in eukaryotes
PPP5C	protein phosphatase 5, catalytic subunit [Source:HGNC Symbol;Acc:HGNC:9322]	protein_coding	19	2.05857	32.6567	3.98766	0.01405	0.522688	UP
DPP3	dipeptidyl-peptidase 3 [Source:HGNC Symbol;Acc:HGNC:3008]	protein_coding	11	2.92924	46.419	3.98612	0.03725	0.711554	UP
PFDN6	prefoldin subunit 6 [Source:HGNC Symbol;Acc:HGNC:4926]	protein_coding	6	14.8028	232.504	3.97332	0.02695	0.711554	UP
PPP1R14B	protein phosphatase 1, regulatory (inhibitor) subunit 14B [Source:HGNC Symbol;Acc:HGNC:9057]	protein_coding	11	8.55785	134.315	3.97223	0.00015	0.0178152	UP
NPM3	nucleophosmin/nucleoplasmin 3 [Source:HGNC Symbol;Acc:HGNC:7931]	protein_coding	10	11.3701	178.348	3.97137	0.0068	0.32414	UP
AP003068.18	NA	transcribed_processed_pseudogene	11	0.055454	0.869443	3.97073	0.0384	0.711554	UP	yes
PES1	pescadillo ribosomal biogenesis factor 1 [Source:HGNC Symbol;Acc:HGNC:8848]	protein_coding	22	3.08932	48.0289	3.95854	0.0374	0.711554	UP
CTD-2515O10.5	NA	antisense	16	1.90449	29.4308	3.94985	0.0105	0.434929	UP
PSMD1	proteasome (prosome, macropain) 26S subunit, non-ATPase, 1 [Source:HGNC Symbol;Acc:HGNC:9554]	protein_coding	2	8.36939	129.226	3.94863	0.0269	0.711554	UP	yes	,hsa03050:Proteasome,hsa05169:Epstein-Barr virus infection
AMICA1	adhesion molecule, interacts with CXADR antigen 1 [Source:HGNC Symbol;Acc:HGNC:19084]	protein_coding	11	4.733	71.3082	3.91324	0.01045	0.434842	UP
TALDO1	transaldolase 1 [Source:HGNC Symbol;Acc:HGNC:11559]	protein_coding	11	16.093	239.961	3.89829	0.0004	0.0397131	UP		,hsa01130:Biosynthesis of antibiotics,hsa01200:Carbon metabolism,hsa01100:Metabolic pathways,hsa01230:Biosynthesis of amino acids,hsa00030:Pentose phosphate pathway
VARS	valyl-tRNA synthetase [Source:HGNC Symbol;Acc:HGNC:12651]	protein_coding	6	1.20576	17.9773	3.89816	5e-05	0.00695197	UP		,hsa00970:Aminoacyl-tRNA biosynthesis
TNFSF14	tumor necrosis factor (ligand) superfamily, member 14 [Source:HGNC Symbol;Acc:HGNC:11930]	protein_coding	19	3.50283	52.1354	3.89567	5e-05	0.00695197	UP
PRMT1	protein arginine methyltransferase 1 [Source:HGNC Symbol;Acc:HGNC:5187]	protein_coding	19	24.8475	369.16	3.89307	5e-05	0.00695197	UP
IARS	isoleucyl-tRNA synthetase [Source:HGNC Symbol;Acc:HGNC:5330]	protein_coding	9	2.97269	43.7606	3.87979	0.02985	0.711554	UP		,hsa00970:Aminoacyl-tRNA biosynthesis
POLR2H	polymerase (RNA) II (DNA directed) polypeptide H [Source:HGNC Symbol;Acc:HGNC:9195]	protein_coding	3	6.82875	100.42	3.87829	0.01755	0.591903	UP		,hsa00240:Pyrimidine metabolism,hsa01100:Metabolic pathways,hsa00230:Purine metabolism,hsa05169:Epstein-Barr virus infection,hsa03020:RNA polymerase,hsa04623:Cytosolic DNA-sensing pathway
ATAD5	ATPase family, AAA domain containing 5 [Source:HGNC Symbol;Acc:HGNC:25752]	protein_coding	17	0.186744	2.74597	3.87819	0.00285	0.178945	UP
HDDC2	HD domain containing 2 [Source:HGNC Symbol;Acc:HGNC:21078]	protein_coding	6	4.70933	69.2159	3.87751	0.0132	0.504354	UP
EIF4G1	eukaryotic translation initiation factor 4 gamma, 1 [Source:HGNC Symbol;Acc:HGNC:3296]	protein_coding	3	7.46861	108.976	3.86703	0.02885	0.711554	UP	yes	,hsa03013:RNA transport
PRDX4	peroxiredoxin 4 [Source:HGNC Symbol;Acc:HGNC:17169]	protein_coding	X	7.37534	105.176	3.83395	0.0345	0.711554	UP
CSF1	colony stimulating factor 1 (macrophage) [Source:HGNC Symbol;Acc:HGNC:2432]	protein_coding	1	0.713768	10.1693	3.83262	0.00275	0.174215	UP
LONP1	lon peptidase 1, mitochondrial [Source:HGNC Symbol;Acc:HGNC:9479]	protein_coding	19	1.78167	25.3084	3.82832	0.03235	0.711554	UP
TIMELESS	timeless circadian clock [Source:HGNC Symbol;Acc:HGNC:11813]	protein_coding	12	0.761404	10.777	3.82315	0.00035	0.035583	UP
RBBP8	retinoblastoma binding protein 8 [Source:HGNC Symbol;Acc:HGNC:9891]	protein_coding	18	0.535846	7.52786	3.81235	0.03275	0.711554	UP	yes
AARS	alanyl-tRNA synthetase [Source:HGNC Symbol;Acc:HGNC:20]	protein_coding	16	2.56244	35.9634	3.81094	5e-05	0.00695197	UP		,hsa00970:Aminoacyl-tRNA biosynthesis
WDR3	WD repeat domain 3 [Source:HGNC Symbol;Acc:HGNC:12755]	protein_coding	1	0.39054	5.4615	3.80575	0.00125	0.0969796	UP		,hsa03008:Ribosome biogenesis in eukaryotes
MRPL12	mitochondrial ribosomal protein L12 [Source:HGNC Symbol;Acc:HGNC:10378]	protein_coding	17	9.05519	126.523	3.80451	5e-05	0.00695197	UP		,hsa03010:Ribosome
POLR1B	polymerase (RNA) I polypeptide B, 128kDa [Source:HGNC Symbol;Acc:HGNC:20454]	protein_coding	2	0.496248	6.90031	3.79753	0.03955	0.711554	UP		,hsa00240:Pyrimidine metabolism,hsa01100:Metabolic pathways,hsa00230:Purine metabolism,hsa03020:RNA polymerase
MAGEF1	melanoma antigen family F1 [Source:HGNC Symbol;Acc:HGNC:29639]	protein_coding	3	0.623157	8.5389	3.77638	5e-05	0.00695197	UP
IFNG	interferon, gamma [Source:HGNC Symbol;Acc:HGNC:5438]	protein_coding	12	6.85826	93.7822	3.7734	5e-05	0.00695197	UP		,hsa03050:Proteasome,hsa05169:Epstein-Barr virus infection
LSM2	LSM2 homolog, U6 small nuclear RNA associated (S. cerevisiae) [Source:HGNC Symbol;Acc:HGNC:13940]	protein_coding	6	6.12558	83.6794	3.77195	0.01435	0.530432	UP		,hsa03018:RNA degradation,hsa03040:Spliceosome
IL23R	interleukin 23 receptor [Source:HGNC Symbol;Acc:HGNC:19100]	protein_coding	1	0.189435	2.5841	3.76989	0.0452	0.711554	UP	yes
SEH1L	SEH1-like (S. cerevisiae) [Source:HGNC Symbol;Acc:HGNC:30379]	protein_coding	18	0.689632	9.39185	3.76751	0.02175	0.666996	UP		,hsa03013:RNA transport
RBM19	RNA binding motif protein 19 [Source:HGNC Symbol;Acc:HGNC:29098]	protein_coding	12	0.620523	8.42434	3.76301	0.04175	0.711554	UP
TXNDC5	thioredoxin domain containing 5 (endoplasmic reticulum) [Source:HGNC Symbol;Acc:HGNC:21073]	protein_coding	6	4.61774	62.6124	3.76119	5e-05	0.00695197	UP
DKC1	dyskeratosis congenita 1, dyskerin [Source:HGNC Symbol;Acc:HGNC:2890]	protein_coding	X	2.82782	37.801	3.74066	0.02065	0.648602	UP		,hsa03008:Ribosome biogenesis in eukaryotes
MRPL17	mitochondrial ribosomal protein L17 [Source:HGNC Symbol;Acc:HGNC:14053]	protein_coding	11	2.96112	39.4695	3.73652	0.04405	0.711554	UP		,hsa03010:Ribosome
KCNK5	potassium channel, two pore domain subfamily K, member 5 [Source:HGNC Symbol;Acc:HGNC:6280]	protein_coding	6	0.25427	3.3849	3.73468	5e-05	0.00695197	UP
IRF4	interferon regulatory factor 4 [Source:HGNC Symbol;Acc:HGNC:6119]	protein_coding	6	18.0245	239.846	3.73407	5e-05	0.00695197	UP
TRIP10	thyroid hormone receptor interactor 10 [Source:HGNC Symbol;Acc:HGNC:12304]	protein_coding	19	0.733281	9.73801	3.73119	0.023	0.686372	UP	yes
MSH2	mutS homolog 2 [Source:HGNC Symbol;Acc:HGNC:7325]	protein_coding	2	1.04872	13.8646	3.7247	0.0034	0.202854	UP		,hsa03430:Mismatch repair
RP11-161H23.5	NA	antisense	12	64.1791	848.01	3.72391	0.0228	0.684334	UP
MRPL37	mitochondrial ribosomal protein L37 [Source:HGNC Symbol;Acc:HGNC:14034]	protein_coding	1	11.2287	147.437	3.71483	5e-05	0.00695197	UP
IRF8	interferon regulatory factor 8 [Source:HGNC Symbol;Acc:HGNC:5358]	protein_coding	16	0.767494	10.0424	3.70981	0.0064	0.31138	UP
RABEPK	Rab9 effector protein with kelch motifs [Source:HGNC Symbol;Acc:HGNC:16896]	protein_coding	9	2.16612	28.3217	3.70872	0.01405	0.522688	UP
NABP2	nucleic acid binding protein 2 [Source:HGNC Symbol;Acc:HGNC:28412]	protein_coding	12	2.37049	30.9236	3.70545	0.0036	0.211607	UP	yes
RPP25	ribonuclease P/MRP 25kDa subunit [Source:HGNC Symbol;Acc:HGNC:30361]	protein_coding	15	0.283732	3.69038	3.70117	0.00245	0.159504	UP		,hsa03008:Ribosome biogenesis in eukaryotes,hsa03013:RNA transport
GSTP1	glutathione S-transferase pi 1 [Source:HGNC Symbol;Acc:HGNC:4638]	protein_coding	11	29.3468	380.087	3.69505	0.00055	0.051318	UP		,hsa00480:Glutathione metabolism
PRIM1	primase, DNA, polypeptide 1 (49kDa) [Source:HGNC Symbol;Acc:HGNC:9369]	protein_coding	12	4.27755	55.3997	3.69502	0.02115	0.656839	UP		,hsa03030:DNA replication,hsa00240:Pyrimidine metabolism,hsa01100:Metabolic pathways,hsa00230:Purine metabolism
MCTS1	malignant T cell amplified sequence 1 [Source:HGNC Symbol;Acc:HGNC:23357]	protein_coding	X	3.20033	41.1348	3.68406	0.0436	0.711554	UP
IFRD2	interferon-related developmental regulator 2 [Source:HGNC Symbol;Acc:HGNC:5457]	protein_coding	3	2.19168	28.1274	3.68187	0.02795	0.711554	UP
MRPL19	mitochondrial ribosomal protein L19 [Source:HGNC Symbol;Acc:HGNC:14052]	protein_coding	2	0.888102	11.3924	3.68121	0.04905	0.711554	UP	yes	,hsa03010:Ribosome
PSMD4	proteasome (prosome, macropain) 26S subunit, non-ATPase, 4 [Source:HGNC Symbol;Acc:HGNC:9561]	protein_coding	1	10.0727	127.255	3.6592	0.0026	0.167552	UP		,hsa03050:Proteasome,hsa05169:Epstein-Barr virus infection
GART	phosphoribosylglycinamide formyltransferase, phosphoribosylglycinamide synthetase, phosphoribosylaminoimidazole synthetase [Source:HGNC Symbol;Acc:HGNC:4163]	protein_coding	21	2.95254	37.1448	3.65313	0.0071	0.333438	UP		,hsa01130:Biosynthesis of antibiotics,hsa01100:Metabolic pathways,hsa00670:One carbon pool by folate,hsa00230:Purine metabolism
CCT6A	chaperonin containing TCP1, subunit 6A (zeta 1) [Source:HGNC Symbol;Acc:HGNC:1620]	protein_coding	7	13.1187	164.791	3.65094	0.00285	0.178945	UP
MCM7	minichromosome maintenance complex component 7 [Source:HGNC Symbol;Acc:HGNC:6950]	protein_coding	7	8.50229	106.035	3.64054	5e-05	0.00695197	UP		,hsa03030:DNA replication,hsa04110:Cell cycle
STOML2	stomatin (EPB72)-like 2 [Source:HGNC Symbol;Acc:HGNC:14559]	protein_coding	9	12.7999	159.542	3.63973	0.00055	0.051318	UP
CCL4	chemokine (C-C motif) ligand 4 [Source:HGNC Symbol;Acc:HGNC:10630]	protein_coding	17	298.118	3710.3	3.63758	5e-05	0.00695197	UP		,hsa04623:Cytosolic DNA-sensing pathway
TPI1	triosephosphate isomerase 1 [Source:HGNC Symbol;Acc:HGNC:12009]	protein_coding	12	31.674	390.498	3.62394	5e-05	0.00695197	UP		,hsa01130:Biosynthesis of antibiotics,hsa01200:Carbon metabolism,hsa01100:Metabolic pathways,hsa01230:Biosynthesis of amino acids,hsa00010:Glycolysis / Gluconeogenesis,hsa00051:Fructose and mannose metabolism
BOP1	block of proliferation 1 [Source:HGNC Symbol;Acc:HGNC:15519]	protein_coding	8	3.15304	38.7919	3.62094	5e-05	0.00695197	UP
POLR2E	polymerase (RNA) II (DNA directed) polypeptide E, 25kDa [Source:HGNC Symbol;Acc:HGNC:9192]	protein_coding	19	3.27738	40.1453	3.61462	0.0372	0.711554	UP	yes	,hsa00240:Pyrimidine metabolism,hsa01100:Metabolic pathways,hsa00230:Purine metabolism,hsa05169:Epstein-Barr virus infection,hsa03020:RNA polymerase,hsa04623:Cytosolic DNA-sensing pathway
NAA10	N(alpha)-acetyltransferase 10, NatA catalytic subunit [Source:HGNC Symbol;Acc:HGNC:18704]	protein_coding	X	6.2667	76.5861	3.61131	0.0146	0.534081	UP	yes
LYAR	Ly1 antibody reactive [Source:HGNC Symbol;Acc:HGNC:26021]	protein_coding	4	3.08988	37.7359	3.61032	0.02955	0.711554	UP
GSR	glutathione reductase [Source:HGNC Symbol;Acc:HGNC:4623]	protein_coding	8	3.30616	40.3656	3.6099	0.03885	0.711554	UP		,hsa00480:Glutathione metabolism
FKBP3	FK506 binding protein 3, 25kDa [Source:HGNC Symbol;Acc:HGNC:3719]	protein_coding	14	0.643646	7.8519	3.6087	0.0459	0.711554	UP	yes
CBX3	chromobox homolog 3 [Source:HGNC Symbol;Acc:HGNC:1553]	protein_coding	7	1.91574	23.3053	3.60468	0.04595	0.711554	UP	yes
ALKBH2	alkB, alkylation repair homolog 2 (E. coli) [Source:HGNC Symbol;Acc:HGNC:32487]	protein_coding	12	1.55238	18.8431	3.60148	0.0394	0.711554	UP	yes
VARS	valyl-tRNA synthetase [Source:HGNC Symbol;Acc:HGNC:12651]	protein_coding	6	2.39008	28.9755	3.5997	0.04635	0.711554	UP		,hsa00970:Aminoacyl-tRNA biosynthesis
HRH2	histamine receptor H2 [Source:HGNC Symbol;Acc:HGNC:5183]	protein_coding	5	0.402569	4.86152	3.5941	0.03435	0.711554	UP
DNAJA3	DnaJ (Hsp40) homolog, subfamily A, member 3 [Source:HGNC Symbol;Acc:HGNC:11808]	protein_coding	16	2.25103	27.179	3.59384	0.00145	0.109815	UP
CCDC124	coiled-coil domain containing 124 [Source:HGNC Symbol;Acc:HGNC:25171]	protein_coding	19	6.55183	78.7481	3.58728	0.0018	0.128222	UP
ERAL1	Era-like 12S mitochondrial rRNA chaperone 1 [Source:HGNC Symbol;Acc:HGNC:3424]	protein_coding	17	2.56021	30.7452	3.58603	0.0258	0.711554	UP
FOXP3	forkhead box P3 [Source:HGNC Symbol;Acc:HGNC:6106]	protein_coding	X	1.18831	14.2365	3.58261	0.01795	0.599979	UP
C17orf75	chromosome 17 open reading frame 75 [Source:HGNC Symbol;Acc:HGNC:30173]	protein_coding	17	0.0645269	0.772625	3.5818	0.02645	0.711554	UP	yes
NDUFS8	NADH dehydrogenase (ubiquinone) Fe-S protein 8, 23kDa (NADH-coenzyme Q reductase) [Source:HGNC Symbol;Acc:HGNC:7715]	protein_coding	11	7.77684	92.6689	3.57483	0.0268	0.711554	UP	yes	,hsa01100:Metabolic pathways
NUP93	nucleoporin 93kDa [Source:HGNC Symbol;Acc:HGNC:28958]	protein_coding	16	2.68691	31.9884	3.57353	0.01265	0.490118	UP	yes	,hsa03013:RNA transport
MRPL17	mitochondrial ribosomal protein L17 [Source:HGNC Symbol;Acc:HGNC:14053]	protein_coding	11	2.23101	26.5151	3.57104	0.00235	0.155705	UP		,hsa03010:Ribosome
MPV17L2	MPV17 mitochondrial membrane protein-like 2 [Source:HGNC Symbol;Acc:HGNC:28177]	protein_coding	19	1.63612	19.281	3.55883	5e-05	0.00695197	UP
LAG3	lymphocyte-activation gene 3 [Source:HGNC Symbol;Acc:HGNC:6476]	protein_coding	12	1.53742	18.0355	3.55225	0.01595	0.557469	UP
CHPF	chondroitin polymerizing factor [Source:HGNC Symbol;Acc:HGNC:24291]	protein_coding	2	0.847517	9.9217	3.54927	0.0001	0.0126828	UP		,hsa01100:Metabolic pathways
TRMT61A	tRNA methyltransferase 61A [Source:HGNC Symbol;Acc:HGNC:23790]	protein_coding	14	0.436533	5.08314	3.54156	0.00435	0.238279	UP
NOP16	NOP16 nucleolar protein [Source:HGNC Symbol;Acc:HGNC:26934]	protein_coding	5	6.50953	75.5895	3.53756	0.04215	0.711554	UP
SLC27A4	solute carrier family 27 (fatty acid transporter), member 4 [Source:HGNC Symbol;Acc:HGNC:10998]	protein_coding	9	1.05485	12.2403	3.53652	0.0002	0.0224131	UP
PPIL1	peptidylprolyl isomerase (cyclophilin)-like 1 [Source:HGNC Symbol;Acc:HGNC:9260]	protein_coding	6	6.10494	70.3923	3.52737	0.00595	0.295829	UP		,hsa03040:Spliceosome
VPS25	vacuolar protein sorting 25 homolog (S. cerevisiae) [Source:HGNC Symbol;Acc:HGNC:28122]	protein_coding	17	4.50198	51.8911	3.52685	5e-05	0.00695197	UP
HSPB1	heat shock 27kDa protein 1 [Source:HGNC Symbol;Acc:HGNC:5246]	protein_coding	7	2.78695	32.0764	3.52475	0.0396	0.711554	UP		,hsa05169:Epstein-Barr virus infection
RP11-96L14.7	NA	antisense	1	4.45568	51.1762	3.52176	5e-05	0.00695197	UP
TPI1	triosephosphate isomerase 1 [Source:HGNC Symbol;Acc:HGNC:12009]	protein_coding	12	153.232	1757.87	3.52004	5e-05	0.00695197	UP		,hsa01130:Biosynthesis of antibiotics,hsa01200:Carbon metabolism,hsa01100:Metabolic pathways,hsa01230:Biosynthesis of amino acids,hsa00010:Glycolysis / Gluconeogenesis,hsa00051:Fructose and mannose metabolism
FKBP4	FK506 binding protein 4, 59kDa [Source:HGNC Symbol;Acc:HGNC:3720]	protein_coding	12	3.68392	42.1226	3.51528	0.0025	0.161764	UP
STIP1	stress-induced phosphoprotein 1 [Source:HGNC Symbol;Acc:HGNC:11387]	protein_coding	11	17.7699	202.357	3.5094	5e-05	0.00695197	UP
CCT7	chaperonin containing TCP1, subunit 7 (eta) [Source:HGNC Symbol;Acc:HGNC:1622]	protein_coding	2	3.55689	40.4921	3.50895	0.0485	0.711554	UP
EIF4EBP1	eukaryotic translation initiation factor 4E binding protein 1 [Source:HGNC Symbol;Acc:HGNC:3288]	protein_coding	8	5.18813	58.94	3.50596	0.02295	0.686372	UP		,hsa03013:RNA transport
PGAM1	phosphoglycerate mutase 1 (brain) [Source:HGNC Symbol;Acc:HGNC:8888]	protein_coding	10	52.7644	599.225	3.50546	5e-05	0.00695197	UP		,hsa01130:Biosynthesis of antibiotics,hsa01200:Carbon metabolism,hsa01100:Metabolic pathways,hsa01230:Biosynthesis of amino acids,hsa00010:Glycolysis / Gluconeogenesis
DHRS3	dehydrogenase/reductase (SDR family) member 3 [Source:HGNC Symbol;Acc:HGNC:17693]	protein_coding	1	3.06197	34.7645	3.50508	0.00255	0.164832	UP		,hsa01100:Metabolic pathways
CISD3	CDGSH iron sulfur domain 3 [Source:HGNC Symbol;Acc:HGNC:27578]	protein_coding	17	4.47996	50.7694	3.5024	5e-05	0.00695197	UP
FXYD5	FXYD domain containing ion transport regulator 5 [Source:HGNC Symbol;Acc:HGNC:4029]	protein_coding	19	2.78671	31.5351	3.50032	0.01765	0.594014	UP
TIMM8A	translocase of inner mitochondrial membrane 8 homolog A (yeast) [Source:HGNC Symbol;Acc:HGNC:11817]	protein_coding	X	0.866678	9.73613	3.48978	0.00295	0.183771	UP
RP11-96L14.7	NA	antisense	1	10.0766	112.795	3.48462	5e-05	0.00695197	UP
XPO1	exportin 1 [Source:HGNC Symbol;Acc:HGNC:12825]	protein_coding	2	0.825618	9.23786	3.48401	0.0431	0.711554	UP		,hsa03008:Ribosome biogenesis in eukaryotes,hsa05169:Epstein-Barr virus infection,hsa03013:RNA transport,hsa05166:HTLV-I infection
MRPS5	mitochondrial ribosomal protein S5 [Source:HGNC Symbol;Acc:HGNC:14498]	protein_coding	2	3.25461	36.3604	3.48181	0.0186	0.613955	UP		,hsa03010:Ribosome
SIGMAR1	sigma non-opioid intracellular receptor 1 [Source:HGNC Symbol;Acc:HGNC:8157]	protein_coding	9	3.5065	39.0238	3.47625	0.01825	0.605231	UP
MDH2	malate dehydrogenase 2, NAD (mitochondrial) [Source:HGNC Symbol;Acc:HGNC:6971]	protein_coding	7	12.3936	137.103	3.46759	0.03255	0.711554	UP		,hsa01130:Biosynthesis of antibiotics,hsa01200:Carbon metabolism,hsa01100:Metabolic pathways
CHCHD3	coiled-coil-helix-coiled-coil-helix domain containing 3 [Source:HGNC Symbol;Acc:HGNC:21906]	protein_coding	7	3.49972	38.7141	3.46755	0.04875	0.711554	UP	yes
BCAT2	branched chain amino-acid transaminase 2, mitochondrial [Source:HGNC Symbol;Acc:HGNC:977]	protein_coding	19	1.00959	11.1666	3.46734	0.02525	0.711554	UP	yes	,hsa01130:Biosynthesis of antibiotics,hsa01100:Metabolic pathways,hsa01230:Biosynthesis of amino acids
SLC25A15	solute carrier family 25 (mitochondrial carrier; ornithine transporter) member 15 [Source:HGNC Symbol;Acc:HGNC:10985]	protein_coding	13	0.70142	7.73408	3.46288	0.03045	0.711554	UP
C20orf27	chromosome 20 open reading frame 27 [Source:HGNC Symbol;Acc:HGNC:15873]	protein_coding	20	2.75125	30.2983	3.46108	0.00335	0.200435	UP	yes
POP5	processing of precursor 5, ribonuclease P/MRP subunit (S. cerevisiae) [Source:HGNC Symbol;Acc:HGNC:17689]	protein_coding	12	3.90268	42.9617	3.46052	0.0044	0.240189	UP	yes	,hsa03008:Ribosome biogenesis in eukaryotes,hsa03013:RNA transport
PSMD3	proteasome (prosome, macropain) 26S subunit, non-ATPase, 3 [Source:HGNC Symbol;Acc:HGNC:9560]	protein_coding	17	7.24351	79.6428	3.45878	5e-05	0.00695197	UP		,hsa03050:Proteasome,hsa05169:Epstein-Barr virus infection
CDCA8	cell division cycle associated 8 [Source:HGNC Symbol;Acc:HGNC:14629]	protein_coding	1	0.504917	5.5423	3.45637	5e-05	0.00695197	UP	yes
RFXANK	regulatory factor X-associated ankyrin-containing protein [Source:HGNC Symbol;Acc:HGNC:9987]	protein_coding	19	2.9561	32.4476	3.45635	0.038	0.711554	UP	yes
SEH1L	SEH1-like (S. cerevisiae) [Source:HGNC Symbol;Acc:HGNC:30379]	protein_coding	18	1.15113	12.633	3.45607	0.0458	0.711554	UP		,hsa03013:RNA transport
PTPN6	protein tyrosine phosphatase, non-receptor type 6 [Source:HGNC Symbol;Acc:HGNC:9658]	protein_coding	12	12.98	142.404	3.45563	0.0018	0.128222	UP
ZMYND19	zinc finger, MYND-type containing 19 [Source:HGNC Symbol;Acc:HGNC:21146]	protein_coding	9	2.99011	32.5816	3.44579	0.027	0.711554	UP
BANF1	barrier to autointegration factor 1 [Source:HGNC Symbol;Acc:HGNC:17397]	protein_coding	11	5.17883	56.2039	3.43997	0.0382	0.711554	UP	yes
CTNS	cystinosin, lysosomal cystine transporter [Source:HGNC Symbol;Acc:HGNC:2518]	protein_coding	17	0.981102	10.6447	3.43958	0.01775	0.595487	UP
DESI1	desumoylating isopeptidase 1 [Source:HGNC Symbol;Acc:HGNC:24577]	protein_coding	22	3.24869	34.8985	3.42524	0.001	0.0819884	UP
MAPKAPK3	mitogen-activated protein kinase-activated protein kinase 3 [Source:HGNC Symbol;Acc:HGNC:6888]	protein_coding	3	3.84072	41.0702	3.41864	0.00085	0.0725939	UP
CBR1	carbonyl reductase 1 [Source:HGNC Symbol;Acc:HGNC:1548]	protein_coding	21	4.31609	45.8919	3.41044	0.0101	0.426138	UP		,hsa01100:Metabolic pathways
COLGALT1	collagen beta(1-O)galactosyltransferase 1 [Source:HGNC Symbol;Acc:HGNC:26182]	protein_coding	19	2.23949	23.7963	3.40949	5e-05	0.00695197	UP
U2AF2	U2 small nuclear RNA auxiliary factor 2 [Source:HGNC Symbol;Acc:HGNC:23156]	protein_coding	19	2.99095	31.6684	3.40437	0.0441	0.711554	UP		,hsa03040:Spliceosome
NUP43	nucleoporin 43kDa [Source:HGNC Symbol;Acc:HGNC:21182]	protein_coding	6	1.15721	12.2493	3.40397	0.0197	0.630926	UP		,hsa03013:RNA transport
PA2G4	proliferation-associated 2G4, 38kDa [Source:HGNC Symbol;Acc:HGNC:8550]	protein_coding	12	13.6385	144.052	3.40083	5e-05	0.00695197	UP
GALM	galactose mutarotase (aldose 1-epimerase) [Source:HGNC Symbol;Acc:HGNC:24063]	protein_coding	2	4.75812	49.9499	3.39202	0.00085	0.0725939	UP		,hsa01130:Biosynthesis of antibiotics,hsa01100:Metabolic pathways,hsa00010:Glycolysis / Gluconeogenesis,hsa00052:Galactose metabolism
MRPL17	mitochondrial ribosomal protein L17 [Source:HGNC Symbol;Acc:HGNC:14053]	protein_coding	11	12.1531	127.542	3.39159	0.0151	0.542993	UP		,hsa03010:Ribosome
SNUPN	snurportin 1 [Source:HGNC Symbol;Acc:HGNC:14245]	protein_coding	15	2.28255	23.9036	3.38851	0.04135	0.711554	UP		,hsa03013:RNA transport
LACTB2	lactamase, beta 2 [Source:HGNC Symbol;Acc:HGNC:18512]	protein_coding	8	2.21135	23.1552	3.38834	0.00385	0.222192	UP
CCT7	chaperonin containing TCP1, subunit 7 (eta) [Source:HGNC Symbol;Acc:HGNC:1622]	protein_coding	2	25.8005	269.683	3.38579	0.0035	0.207263	UP
PHB	prohibitin [Source:HGNC Symbol;Acc:HGNC:8912]	protein_coding	17	13.1917	137.309	3.37973	0.0272	0.711554	UP
PRDX1	peroxiredoxin 1 [Source:HGNC Symbol;Acc:HGNC:9352]	protein_coding	1	99.344	1025.41	3.36762	5e-05	0.00695197	UP
DPP3	dipeptidyl-peptidase 3 [Source:HGNC Symbol;Acc:HGNC:3008]	protein_coding	11	1.79896	18.5485	3.36607	0.03395	0.711554	UP
PCBD1	pterin-4 alpha-carbinolamine dehydratase/dimerization cofactor of hepatocyte nuclear factor 1 alpha [Source:HGNC Symbol;Acc:HGNC:8646]	protein_coding	10	3.53607	36.1971	3.35566	0.0001	0.0126828	UP
IFRD2	interferon-related developmental regulator 2 [Source:HGNC Symbol;Acc:HGNC:5457]	protein_coding	3	10.5267	107.578	3.35326	0.01075	0.4424	UP
POMP	proteasome maturation protein [Source:HGNC Symbol;Acc:HGNC:20330]	protein_coding	13	5.44254	55.5356	3.35106	0.01305	0.499825	UP		,hsa03050:Proteasome
RPS10	ribosomal protein S10 [Source:HGNC Symbol;Acc:HGNC:10383]	protein_coding	6	9.9255	101.165	3.34943	0.04775	0.711554	UP	yes	,hsa03010:Ribosome
NUDT1	nudix (nucleoside diphosphate linked moiety X)-type motif 1 [Source:HGNC Symbol;Acc:HGNC:8048]	protein_coding	7	5.98277	60.717	3.34322	0.0025	0.161764	UP
MYBBP1A	MYB binding protein (P160) 1a [Source:HGNC Symbol;Acc:HGNC:7546]	protein_coding	17	0.696061	7.0587	3.34212	0.0494	0.711554	UP	yes
ATP5G1	ATP synthase, H+ transporting, mitochondrial Fo complex, subunit C1 (subunit 9) [Source:HGNC Symbol;Acc:HGNC:841]	protein_coding	17	38.8502	393.629	3.34084	0.0348	0.711554	UP		,hsa01100:Metabolic pathways
PDCD11	programmed cell death 11 [Source:HGNC Symbol;Acc:HGNC:13408]	protein_coding	10	2.19738	22.2384	3.3392	5e-05	0.00695197	UP
STMN1	stathmin 1 [Source:HGNC Symbol;Acc:HGNC:6510]	protein_coding	1	2.33675	23.5627	3.33393	0.02155	0.66439	UP
SCFD2	sec1 family domain containing 2 [Source:HGNC Symbol;Acc:HGNC:30676]	protein_coding	4	0.541268	5.44401	3.33026	0.0233	0.686372	UP
MRPS35	mitochondrial ribosomal protein S35 [Source:HGNC Symbol;Acc:HGNC:16635]	protein_coding	12	2.5279	25.4082	3.32928	0.0368	0.711554	UP
AHCY	adenosylhomocysteinase [Source:HGNC Symbol;Acc:HGNC:343]	protein_coding	20	8.33886	83.8066	3.32914	5e-05	0.00695197	UP		,hsa01100:Metabolic pathways
FANCE	Fanconi anemia, complementation group E [Source:HGNC Symbol;Acc:HGNC:3586]	protein_coding	6	0.642148	6.43479	3.32491	0.00025	0.0269242	UP
GNPDA1	glucosamine-6-phosphate deaminase 1 [Source:HGNC Symbol;Acc:HGNC:4417]	protein_coding	5	1.38961	13.924	3.32482	0.03515	0.711554	UP		,hsa01100:Metabolic pathways
LARP4	La ribonucleoprotein domain family, member 4 [Source:HGNC Symbol;Acc:HGNC:24320]	protein_coding	12	1.22934	12.3059	3.32339	0.0209	0.653547	UP
GLRX3	glutaredoxin 3 [Source:HGNC Symbol;Acc:HGNC:15987]	protein_coding	10	9.7385	97.0821	3.31743	0.0003	0.0311985	UP
CD82	CD82 molecule [Source:HGNC Symbol;Acc:HGNC:6210]	protein_coding	11	5.24088	52.1975	3.3161	0.02085	0.652626	UP
POU2F2	POU class 2 homeobox 2 [Source:HGNC Symbol;Acc:HGNC:9213]	protein_coding	19	1.2713	12.6145	3.31071	0.00405	0.228544	UP	yes
PRDX3	peroxiredoxin 3 [Source:HGNC Symbol;Acc:HGNC:9354]	protein_coding	10	12.2168	120.699	3.30447	5e-05	0.00695197	UP
TMEM160	transmembrane protein 160 [Source:HGNC Symbol;Acc:HGNC:26042]	protein_coding	19	1.64724	16.2737	3.30442	0.0001	0.0126828	UP	yes
UROD	uroporphyrinogen decarboxylase [Source:HGNC Symbol;Acc:HGNC:12591]	protein_coding	1	2.32699	22.9304	3.30072	0.03395	0.711554	UP	yes	,hsa01100:Metabolic pathways
PSMG1	proteasome (prosome, macropain) assembly chaperone 1 [Source:HGNC Symbol;Acc:HGNC:3043]	protein_coding	21	2.08717	20.5188	3.29733	0.0404	0.711554	UP
NDUFAF1	NADH dehydrogenase (ubiquinone) complex I, assembly factor 1 [Source:HGNC Symbol;Acc:HGNC:18828]	protein_coding	15	1.04456	10.2548	3.29534	0.0452	0.711554	UP
TXN	thioredoxin [Source:HGNC Symbol;Acc:HGNC:12435]	protein_coding	9	48.0071	471.045	3.29455	5e-05	0.00695197	UP
MRPL49	mitochondrial ribosomal protein L49 [Source:HGNC Symbol;Acc:HGNC:1176]	protein_coding	11	4.03761	39.3729	3.28563	0.035	0.711554	UP	yes
POP7	processing of precursor 7, ribonuclease P/MRP subunit (S. cerevisiae) [Source:HGNC Symbol;Acc:HGNC:19949]	protein_coding	7	5.54602	54.0766	3.28548	0.044	0.711554	UP		,hsa03008:Ribosome biogenesis in eukaryotes,hsa03013:RNA transport
FDPS	farnesyl diphosphate synthase [Source:HGNC Symbol;Acc:HGNC:3631]	protein_coding	1	4.37895	42.6826	3.28499	0.01475	0.536173	UP		,hsa01130:Biosynthesis of antibiotics,hsa01100:Metabolic pathways,hsa05166:HTLV-I infection
SCD	stearoyl-CoA desaturase (delta-9-desaturase) [Source:HGNC Symbol;Acc:HGNC:10571]	protein_coding	10	1.29101	12.5503	3.28114	5e-05	0.00695197	UP
SQRDL	sulfide quinone reductase-like (yeast) [Source:HGNC Symbol;Acc:HGNC:20390]	protein_coding	15	14.9729	145.024	3.27586	0.00095	0.0788041	UP
TMA16	translation machinery associated 16 homolog (S. cerevisiae) [Source:HGNC Symbol;Acc:HGNC:25638]	protein_coding	4	2.44892	23.6891	3.27401	0.0174	0.588092	UP	yes
ME2	malic enzyme 2, NAD(+)-dependent, mitochondrial [Source:HGNC Symbol;Acc:HGNC:6984]	protein_coding	18	6.37058	61.6106	3.27368	0.03315	0.711554	UP	yes	,hsa01200:Carbon metabolism
POU2F2	POU class 2 homeobox 2 [Source:HGNC Symbol;Acc:HGNC:9213]	protein_coding	19	0.673379	6.48272	3.26711	0.0132	0.504354	UP	yes
KRT18	keratin 18, type I [Source:HGNC Symbol;Acc:HGNC:6430]	protein_coding	12	1.43839	13.8427	3.2666	0.01635	0.565539	UP	yes
MRPL28	mitochondrial ribosomal protein L28 [Source:HGNC Symbol;Acc:HGNC:14484]	protein_coding	16	5.60204	53.8739	3.26556	0.0123	0.483037	UP		,hsa03010:Ribosome
GSR	glutathione reductase [Source:HGNC Symbol;Acc:HGNC:4623]	protein_coding	8	1.17273	11.2714	3.26473	0.02155	0.66439	UP		,hsa00480:Glutathione metabolism
SDF2L1	stromal cell-derived factor 2-like 1 [Source:HGNC Symbol;Acc:HGNC:10676]	protein_coding	22	4.30142	41.265	3.26203	0.00515	0.268226	UP
SENP3	SUMO1/sentrin/SMT3 specific peptidase 3 [Source:HGNC Symbol;Acc:HGNC:17862]	protein_coding	17	1.13066	10.8341	3.26034	0.00775	0.355298	UP
TIMM13	translocase of inner mitochondrial membrane 13 homolog (yeast) [Source:HGNC Symbol;Acc:HGNC:11816]	protein_coding	19	8.66415	82.7689	3.25596	0.00075	0.0658229	UP
ACTA2	actin, alpha 2, smooth muscle, aorta [Source:HGNC Symbol;Acc:HGNC:130]	protein_coding	10	0.992261	9.4582	3.25277	0.0368	0.711554	UP	yes
NOC2L	nucleolar complex associated 2 homolog (S. cerevisiae) [Source:HGNC Symbol;Acc:HGNC:24517]	protein_coding	1	2.73867	26.0231	3.24825	0.0083	0.372451	UP
SNRPA	small nuclear ribonucleoprotein polypeptide A [Source:HGNC Symbol;Acc:HGNC:11151]	protein_coding	19	5.62711	53.4354	3.24733	0.01255	0.487731	UP		,hsa03040:Spliceosome
IRF8	interferon regulatory factor 8 [Source:HGNC Symbol;Acc:HGNC:5358]	protein_coding	16	1.44574	13.7056	3.24489	0.03255	0.711554	UP
PRDX4	peroxiredoxin 4 [Source:HGNC Symbol;Acc:HGNC:17169]	protein_coding	X	6.07467	57.57	3.24444	0.00195	0.135712	UP
BAX	BCL2-associated X protein [Source:HGNC Symbol;Acc:HGNC:959]	protein_coding	19	2.60985	24.709	3.24299	0.01495	0.540352	UP	yes	,hsa05166:HTLV-I infection,hsa05014:Amyotrophic lateral sclerosis (ALS)
CTC-251I16.1	NA	TEC	5	1.80461	17.0373	3.23894	0.0002	0.0224131	UP
DARS2	aspartyl-tRNA synthetase 2, mitochondrial [Source:HGNC Symbol;Acc:HGNC:25538]	protein_coding	1	1.42811	13.4763	3.23824	0.00075	0.0658229	UP		,hsa00970:Aminoacyl-tRNA biosynthesis
UTP14A	UTP14, U3 small nucleolar ribonucleoprotein, homolog A (yeast) [Source:HGNC Symbol;Acc:HGNC:10665]	protein_coding	X	3.64985	34.3766	3.23552	0.0024	0.15754	UP		,hsa03008:Ribosome biogenesis in eukaryotes
B4GAT1	beta-1,4-glucuronyltransferase 1 [Source:HGNC Symbol;Acc:HGNC:15685]	protein_coding	11	0.357715	3.36581	3.23407	5e-05	0.00695197	UP		,hsa01100:Metabolic pathways
ATIC	5-aminoimidazole-4-carboxamide ribonucleotide formyltransferase/IMP cyclohydrolase [Source:HGNC Symbol;Acc:HGNC:794]	protein_coding	2	6.06076	56.6188	3.22371	0.0151	0.542993	UP		,hsa01130:Biosynthesis of antibiotics,hsa01100:Metabolic pathways,hsa00670:One carbon pool by folate,hsa00230:Purine metabolism
PKM	pyruvate kinase, muscle [Source:HGNC Symbol;Acc:HGNC:9021]	protein_coding	15	5.31474	49.5877	3.22191	0.04815	0.711554	UP		,hsa01130:Biosynthesis of antibiotics,hsa01200:Carbon metabolism,hsa01100:Metabolic pathways,hsa01230:Biosynthesis of amino acids,hsa00230:Purine metabolism,hsa00010:Glycolysis / Gluconeogenesis
HMGA1	high mobility group AT-hook 1 [Source:HGNC Symbol;Acc:HGNC:5010]	protein_coding	6	12.3697	115.294	3.22043	0.00865	0.384088	UP
DPM2	dolichyl-phosphate mannosyltransferase polypeptide 2, regulatory subunit [Source:HGNC Symbol;Acc:HGNC:3006]	protein_coding	9	2.47194	22.9984	3.21782	0.04535	0.711554	UP	yes	,hsa01100:Metabolic pathways
ECHS1	enoyl CoA hydratase, short chain, 1, mitochondrial [Source:HGNC Symbol;Acc:HGNC:3151]	protein_coding	10	7.76152	71.7767	3.2091	5e-05	0.00695197	UP		,hsa01130:Biosynthesis of antibiotics,hsa01200:Carbon metabolism,hsa01100:Metabolic pathways
COA7	cytochrome c oxidase assembly factor 7 (putative) [Source:HGNC Symbol;Acc:HGNC:25716]	protein_coding	1	0.828478	7.65602	3.20806	0.0001	0.0126828	UP
NOP2	NOP2 nucleolar protein [Source:HGNC Symbol;Acc:HGNC:7867]	protein_coding	12	3.78662	34.991	3.208	0.0019	0.133549	UP
PSMD3	proteasome (prosome, macropain) 26S subunit, non-ATPase, 3 [Source:HGNC Symbol;Acc:HGNC:9560]	protein_coding	17	3.38543	31.2115	3.20467	0.01575	0.552912	UP		,hsa03050:Proteasome,hsa05169:Epstein-Barr virus infection
APOL2	apolipoprotein L, 2 [Source:HGNC Symbol;Acc:HGNC:619]	protein_coding	22	1.47739	13.6188	3.20448	0.0036	0.211607	UP	yes
MBOAT7	membrane bound O-acyltransferase domain containing 7 [Source:HGNC Symbol;Acc:HGNC:15505]	protein_coding	19	1.28784	11.8201	3.19821	0.0062	0.304447	UP
FARSB	phenylalanyl-tRNA synthetase, beta subunit [Source:HGNC Symbol;Acc:HGNC:17800]	protein_coding	2	4.42489	40.4592	3.19276	5e-05	0.00695197	UP		,hsa00970:Aminoacyl-tRNA biosynthesis
RUVBL1	RuvB-like AAA ATPase 1 [Source:HGNC Symbol;Acc:HGNC:10474]	protein_coding	3	7.6841	70.1325	3.19013	0.03385	0.711554	UP	yes
PSMD11	proteasome (prosome, macropain) 26S subunit, non-ATPase, 11 [Source:HGNC Symbol;Acc:HGNC:9556]	protein_coding	17	4.60905	42.0085	3.18814	0.02235	0.67658	UP		,hsa03050:Proteasome,hsa05169:Epstein-Barr virus infection
FEN1	flap structure-specific endonuclease 1 [Source:HGNC Symbol;Acc:HGNC:3650]	protein_coding	11	4.12773	37.4851	3.1829	0.0003	0.0311985	UP		,hsa03030:DNA replication,hsa03410:Base excision repair
POP7	processing of precursor 7, ribonuclease P/MRP subunit (S. cerevisiae) [Source:HGNC Symbol;Acc:HGNC:19949]	protein_coding	7	5.40586	49.088	3.18277	5e-05	0.00695197	UP		,hsa03008:Ribosome biogenesis in eukaryotes,hsa03013:RNA transport
TCEB2	transcription elongation factor B (SIII), polypeptide 2 (18kDa, elongin B) [Source:HGNC Symbol;Acc:HGNC:11619]	protein_coding	16	1.0763	9.76588	3.18167	0.0412	0.711554	UP	yes
SND1	staphylococcal nuclease and tudor domain containing 1 [Source:HGNC Symbol;Acc:HGNC:30646]	protein_coding	7	3.84475	34.8029	3.17824	0.0039	0.223655	UP		,hsa05169:Epstein-Barr virus infection
TSR1	TSR1, 20S rRNA accumulation, homolog (S. cerevisiae) [Source:HGNC Symbol;Acc:HGNC:25542]	protein_coding	17	2.87681	25.8225	3.16609	0.01405	0.522688	UP
CSTF2	cleavage stimulation factor, 3' pre-RNA, subunit 2, 64kDa [Source:HGNC Symbol;Acc:HGNC:2484]	protein_coding	X	2.93181	26.2761	3.16389	0.00275	0.174215	UP
IMPDH2	IMP (inosine 5'-monophosphate) dehydrogenase 2 [Source:HGNC Symbol;Acc:HGNC:6053]	protein_coding	3	35.07	313.963	3.16228	5e-05	0.00695197	UP		,hsa01100:Metabolic pathways,hsa00230:Purine metabolism
AIFM1	apoptosis-inducing factor, mitochondrion-associated, 1 [Source:HGNC Symbol;Acc:HGNC:8768]	protein_coding	X	2.51487	22.5109	3.16207	0.0003	0.0311985	UP
AK2	adenylate kinase 2 [Source:HGNC Symbol;Acc:HGNC:362]	protein_coding	1	4.61153	41.2753	3.16196	5e-05	0.00695197	UP		,hsa01130:Biosynthesis of antibiotics,hsa01100:Metabolic pathways,hsa00230:Purine metabolism
POLDIP2	polymerase (DNA-directed), delta interacting protein 2 [Source:HGNC Symbol;Acc:HGNC:23781]	protein_coding	17	3.55073	31.7521	3.16066	0.00325	0.196301	UP
COA4	cytochrome c oxidase assembly factor 4 homolog (S. cerevisiae) [Source:HGNC Symbol;Acc:HGNC:24604]	protein_coding	11	7.59808	67.8804	3.15929	0.019	0.619117	UP
BZW2	basic leucine zipper and W2 domains 2 [Source:HGNC Symbol;Acc:HGNC:18808]	protein_coding	7	4.53209	40.4682	3.15854	0.0043	0.237382	UP	yes
UQCRC1	ubiquinol-cytochrome c reductase core protein I [Source:HGNC Symbol;Acc:HGNC:12585]	protein_coding	3	5.65563	50.3199	3.15337	0.0217	0.666428	UP		,hsa01100:Metabolic pathways
XPO5	exportin 5 [Source:HGNC Symbol;Acc:HGNC:17675]	protein_coding	6	2.53044	22.4957	3.15219	0.02925	0.711554	UP		,hsa03013:RNA transport
CCT3	chaperonin containing TCP1, subunit 3 (gamma) [Source:HGNC Symbol;Acc:HGNC:1616]	protein_coding	1	16.9494	150.618	3.15159	0.0154	0.548812	UP
HNRNPAB	heterogeneous nuclear ribonucleoprotein A/B [Source:HGNC Symbol;Acc:HGNC:5034]	protein_coding	5	14.1113	124.859	3.14538	0.00275	0.174215	UP
PDXP	pyridoxal (pyridoxine, vitamin B6) phosphatase [Source:HGNC Symbol;Acc:HGNC:30259]	protein_coding	22	2.07536	18.3419	3.14371	0.0452	0.711554	UP		,hsa01100:Metabolic pathways
PITRM1	pitrilysin metallopeptidase 1 [Source:HGNC Symbol;Acc:HGNC:17663]	protein_coding	10	2.87899	25.4169	3.14215	0.03985	0.711554	UP
GPATCH4	G patch domain containing 4 [Source:HGNC Symbol;Acc:HGNC:25982]	protein_coding	1	2.44127	21.4641	3.13622	0.0283	0.711554	UP
STRBP	spermatid perinuclear RNA binding protein [Source:HGNC Symbol;Acc:HGNC:16462]	protein_coding	9	0.810933	7.10439	3.13106	0.0484	0.711554	UP
PSMC3	proteasome (prosome, macropain) 26S subunit, ATPase, 3 [Source:HGNC Symbol;Acc:HGNC:9549]	protein_coding	11	22.7342	198.893	3.12905	5e-05	0.00695197	UP		,hsa03050:Proteasome,hsa05169:Epstein-Barr virus infection
SRXN1	sulfiredoxin 1 [Source:HGNC Symbol;Acc:HGNC:16132]	protein_coding	20	2.75864	24.0743	3.12546	5e-05	0.00695197	UP
PSMB3	proteasome (prosome, macropain) subunit, beta type, 3 [Source:HGNC Symbol;Acc:HGNC:9540]	protein_coding	17	94.2593	822.456	3.12523	5e-05	0.00695197	UP		,hsa03050:Proteasome
PRADC1	protease-associated domain containing 1 [Source:HGNC Symbol;Acc:HGNC:16047]	protein_coding	2	2.34366	20.252	3.11123	0.00325	0.196301	UP
C11orf98	chromosome 11 open reading frame 98 [Source:HGNC Symbol;Acc:HGNC:51238]	protein_coding	11	41.124	355.354	3.1112	5e-05	0.00695197	UP
RAB13	RAB13, member RAS oncogene family [Source:HGNC Symbol;Acc:HGNC:9762]	protein_coding	1	0.577577	4.9908	3.11118	0.0437	0.711554	UP	yes
MRPL3	mitochondrial ribosomal protein L3 [Source:HGNC Symbol;Acc:HGNC:10379]	protein_coding	3	7.26762	62.7951	3.1111	0.00425	0.236057	UP		,hsa03010:Ribosome
CCT5	chaperonin containing TCP1, subunit 5 (epsilon) [Source:HGNC Symbol;Acc:HGNC:1618]	protein_coding	5	15.8478	136.719	3.10886	0.0009	0.0760464	UP
PSMA4	proteasome (prosome, macropain) subunit, alpha type, 4 [Source:HGNC Symbol;Acc:HGNC:9533]	protein_coding	15	6.49734	56.0197	3.10801	0.0275	0.711554	UP	yes	,hsa03050:Proteasome
FOSL1	FOS-like antigen 1 [Source:HGNC Symbol;Acc:HGNC:13718]	protein_coding	11	1.91877	16.5194	3.1059	0.00525	0.272541	UP	yes	,hsa05166:HTLV-I infection
TRIB1	tribbles pseudokinase 1 [Source:HGNC Symbol;Acc:HGNC:16891]	protein_coding	8	0.852091	7.3079	3.10038	0.0202	0.640803	UP
MRPL3	mitochondrial ribosomal protein L3 [Source:HGNC Symbol;Acc:HGNC:10379]	protein_coding	3	17.7419	152.031	3.09913	0.0243	0.704401	UP		,hsa03010:Ribosome
PRELID1	PRELI domain containing 1 [Source:HGNC Symbol;Acc:HGNC:30255]	protein_coding	5	16.433	140.493	3.09583	0.0118	0.470379	UP
DNPH1	2'-deoxynucleoside 5'-phosphate N-hydrolase 1 [Source:HGNC Symbol;Acc:HGNC:21218]	protein_coding	6	3.46564	29.5848	3.09366	0.0227	0.682945	UP	yes
ABCF2	ATP-binding cassette, sub-family F (GCN20), member 2 [Source:HGNC Symbol;Acc:HGNC:71]	protein_coding	7	3.93552	33.5784	3.09291	5e-05	0.00695197	UP
RP5-940J5.9	NA	antisense	12	420.953	3591.54	3.09287	0.04735	0.711554	UP	yes
GAPDH	glyceraldehyde-3-phosphate dehydrogenase [Source:HGNC Symbol;Acc:HGNC:4141]	protein_coding	12	433.733	3699.54	3.09246	0.00015	0.0178152	UP		,hsa01130:Biosynthesis of antibiotics,hsa01200:Carbon metabolism,hsa01100:Metabolic pathways,hsa01230:Biosynthesis of amino acids,hsa00010:Glycolysis / Gluconeogenesis
TIMM10	translocase of inner mitochondrial membrane 10 homolog (yeast) [Source:HGNC Symbol;Acc:HGNC:11814]	protein_coding	11	17.1135	145.763	3.09042	0.0031	0.190685	UP
TSTA3	tissue specific transplantation antigen P35B [Source:HGNC Symbol;Acc:HGNC:12390]	protein_coding	8	7.49176	63.7203	3.08838	0.00365	0.213362	UP		,hsa01100:Metabolic pathways,hsa00051:Fructose and mannose metabolism
TMEM106C	transmembrane protein 106C [Source:HGNC Symbol;Acc:HGNC:28775]	protein_coding	12	3.1044	26.3947	3.08786	0.0368	0.711554	UP	yes
SNRPC	small nuclear ribonucleoprotein polypeptide C [Source:HGNC Symbol;Acc:HGNC:11157]	protein_coding	6	5.21386	44.2912	3.0866	0.04445	0.711554	UP		,hsa03040:Spliceosome
CPSF3	cleavage and polyadenylation specific factor 3, 73kDa [Source:HGNC Symbol;Acc:HGNC:2326]	protein_coding	2	2.99732	25.4497	3.08591	0.00545	0.280177	UP
PINX1	PIN2/TERF1 interacting, telomerase inhibitor 1 [Source:HGNC Symbol;Acc:HGNC:30046]	protein_coding	8	4.30721	36.4611	3.08153	5e-05	0.00695197	UP
GTF2H4	general transcription factor IIH, polypeptide 4, 52kDa [Source:HGNC Symbol;Acc:HGNC:4658]	protein_coding	6	2.12974	18.0123	3.08023	0.0281	0.711554	UP	yes	,hsa03420:Nucleotide excision repair
GPATCH4	G patch domain containing 4 [Source:HGNC Symbol;Acc:HGNC:25982]	protein_coding	1	5.48251	46.3444	3.07949	0.02545	0.711554	UP
PTPN7	protein tyrosine phosphatase, non-receptor type 7 [Source:HGNC Symbol;Acc:HGNC:9659]	protein_coding	1	15.4749	130.464	3.07565	5e-05	0.00695197	UP
GYS1	glycogen synthase 1 (muscle) [Source:HGNC Symbol;Acc:HGNC:4706]	protein_coding	19	1.13641	9.56953	3.07397	0.0375	0.711554	UP	yes
BCL2L13	BCL2-like 13 (apoptosis facilitator) [Source:HGNC Symbol;Acc:HGNC:17164]	protein_coding	22	1.15009	9.64736	3.06839	0.0088	0.388306	UP	yes
NOP16	NOP16 nucleolar protein [Source:HGNC Symbol;Acc:HGNC:26934]	protein_coding	5	23.6723	198.222	3.06584	0.0324	0.711554	UP
BATF	basic leucine zipper transcription factor, ATF-like [Source:HGNC Symbol;Acc:HGNC:958]	protein_coding	14	38.8193	324.578	3.06372	0.0043	0.237382	UP
LYPLA1	lysophospholipase I [Source:HGNC Symbol;Acc:HGNC:6737]	protein_coding	8	7.13071	59.6204	3.06369	0.0255	0.711554	UP
PSMB3	proteasome (prosome, macropain) subunit, beta type, 3 [Source:HGNC Symbol;Acc:HGNC:9540]	protein_coding	17	45.3512	379.035	3.06312	0.0019	0.133549	UP		,hsa03050:Proteasome
MTHFD2	methylenetetrahydrofolate dehydrogenase (NADP+ dependent) 2, methenyltetrahydrofolate cyclohydrolase [Source:HGNC Symbol;Acc:HGNC:7434]	protein_coding	2	13.7927	114.967	3.05925	0.01965	0.629642	UP	yes	,hsa01100:Metabolic pathways,hsa00670:One carbon pool by folate
AP1S1	adaptor-related protein complex 1, sigma 1 subunit [Source:HGNC Symbol;Acc:HGNC:559]	protein_coding	7	1.56701	13.049	3.05785	0.0008	0.0694437	UP
EIF6	eukaryotic translation initiation factor 6 [Source:HGNC Symbol;Acc:HGNC:6159]	protein_coding	20	12.4321	103.512	3.05766	0.0055	0.281155	UP		,hsa03008:Ribosome biogenesis in eukaryotes
DUT	deoxyuridine triphosphatase [Source:HGNC Symbol;Acc:HGNC:3078]	protein_coding	15	11.8678	98.6135	3.05473	0.0023	0.153191	UP		,hsa00240:Pyrimidine metabolism,hsa01100:Metabolic pathways
COX17	COX17 cytochrome c oxidase copper chaperone [Source:HGNC Symbol;Acc:HGNC:2264]	protein_coding	3	8.65925	71.9462	3.0546	0.04135	0.711554	UP		,hsa01100:Metabolic pathways
TMEM165	transmembrane protein 165 [Source:HGNC Symbol;Acc:HGNC:30760]	protein_coding	4	3.93019	32.6134	3.05279	0.01185	0.471485	UP
CCT7	chaperonin containing TCP1, subunit 7 (eta) [Source:HGNC Symbol;Acc:HGNC:1622]	protein_coding	2	27.8433	230.83	3.05143	5e-05	0.00695197	UP
CARM1	coactivator-associated arginine methyltransferase 1 [Source:HGNC Symbol;Acc:HGNC:23393]	protein_coding	19	2.45346	20.2546	3.04536	0.0025	0.161764	UP
BATF	basic leucine zipper transcription factor, ATF-like [Source:HGNC Symbol;Acc:HGNC:958]	protein_coding	14	19.8736	164.005	3.04481	5e-05	0.00695197	UP
CAD	carbamoyl-phosphate synthetase 2, aspartate transcarbamylase, and dihydroorotase [Source:HGNC Symbol;Acc:HGNC:1424]	protein_coding	2	0.864376	7.09647	3.03737	0.00335	0.200435	UP		,hsa00240:Pyrimidine metabolism,hsa01100:Metabolic pathways
PRIM2	primase, DNA, polypeptide 2 (58kDa) [Source:HGNC Symbol;Acc:HGNC:9370]	protein_coding	6	0.987185	8.10075	3.03666	0.03755	0.711554	UP		,hsa03030:DNA replication,hsa00240:Pyrimidine metabolism,hsa01100:Metabolic pathways,hsa00230:Purine metabolism
SFXN1	sideroflexin 1 [Source:HGNC Symbol;Acc:HGNC:16085]	protein_coding	5	8.00224	65.5507	3.03414	5e-05	0.00695197	UP
CCT5	chaperonin containing TCP1, subunit 5 (epsilon) [Source:HGNC Symbol;Acc:HGNC:1618]	protein_coding	5	12.7333	104.296	3.034	0.0284	0.711554	UP
RFC2	replication factor C (activator 1) 2, 40kDa [Source:HGNC Symbol;Acc:HGNC:9970]	protein_coding	7	8.05368	65.9327	3.03327	0.0001	0.0126828	UP		,hsa03030:DNA replication,hsa03430:Mismatch repair,hsa03420:Nucleotide excision repair
NDUFS6	NADH dehydrogenase (ubiquinone) Fe-S protein 6, 13kDa (NADH-coenzyme Q reductase) [Source:HGNC Symbol;Acc:HGNC:7713]	protein_coding	5	3.89657	31.8406	3.03059	0.0211	0.656248	UP		,hsa01100:Metabolic pathways
RP11-263K19.6	NA	antisense	1	6.72871	54.9601	3.02998	0.0477	0.711554	UP	yes
PFKP	phosphofructokinase, platelet [Source:HGNC Symbol;Acc:HGNC:8878]	protein_coding	10	8.59877	69.8367	3.02178	0.00185	0.130612	UP		,hsa01130:Biosynthesis of antibiotics,hsa01200:Carbon metabolism,hsa01100:Metabolic pathways,hsa01230:Biosynthesis of amino acids,hsa00010:Glycolysis / Gluconeogenesis,hsa00051:Fructose and mannose metabolism,hsa03018:RNA degradation,hsa00030:Pentose phosphate pathway,hsa00052:Galactose metabolism
GEMIN6	gem (nuclear organelle) associated protein 6 [Source:HGNC Symbol;Acc:HGNC:20044]	protein_coding	2	0.284249	2.30626	3.02033	0.01995	0.636687	UP		,hsa03013:RNA transport
MRPL20	mitochondrial ribosomal protein L20 [Source:HGNC Symbol;Acc:HGNC:14478]	protein_coding	1	23.5135	190.716	3.01987	5e-05	0.00695197	UP		,hsa03010:Ribosome
DVL2	dishevelled segment polarity protein 2 [Source:HGNC Symbol;Acc:HGNC:3086]	protein_coding	17	1.47021	11.9232	3.01968	0.02545	0.711554	UP	yes	,hsa05166:HTLV-I infection
SLC38A5	solute carrier family 38, member 5 [Source:HGNC Symbol;Acc:HGNC:18070]	protein_coding	X	6.06748	49.1044	3.01668	0.00795	0.361597	UP
SNRPA1	small nuclear ribonucleoprotein polypeptide A' [Source:HGNC Symbol;Acc:HGNC:11152]	protein_coding	15	14.3983	116.207	3.01273	0.04065	0.711554	UP	yes	,hsa03040:Spliceosome
DDX39A	DEAD (Asp-Glu-Ala-Asp) box polypeptide 39A [Source:HGNC Symbol;Acc:HGNC:17821]	protein_coding	19	26.5018	213.825	3.01227	5e-05	0.00695197	UP
MDH2	malate dehydrogenase 2, NAD (mitochondrial) [Source:HGNC Symbol;Acc:HGNC:6971]	protein_coding	7	16.613	133.85	3.01024	0.00315	0.193013	UP		,hsa01130:Biosynthesis of antibiotics,hsa01200:Carbon metabolism,hsa01100:Metabolic pathways
COMT	catechol-O-methyltransferase [Source:HGNC Symbol;Acc:HGNC:2228]	protein_coding	22	4.20368	33.7639	3.00576	0.0189	0.617125	UP		,hsa01100:Metabolic pathways
MRPS23	mitochondrial ribosomal protein S23 [Source:HGNC Symbol;Acc:HGNC:14509]	protein_coding	17	0.436646	3.50633	3.00543	0.00465	0.248918	UP
TTC27	tetratricopeptide repeat domain 27 [Source:HGNC Symbol;Acc:HGNC:25986]	protein_coding	2	1.41535	11.3616	3.00493	0.02085	0.652626	UP	yes
DFFA	DNA fragmentation factor, 45kDa, alpha polypeptide [Source:HGNC Symbol;Acc:HGNC:2772]	protein_coding	1	0.691241	5.54294	3.00339	0.0046	0.247492	UP
RPL7L1	ribosomal protein L7-like 1 [Source:HGNC Symbol;Acc:HGNC:21370]	protein_coding	6	4.8155	38.5905	3.00249	0.00215	0.145488	UP
USP5	ubiquitin specific peptidase 5 (isopeptidase T) [Source:HGNC Symbol;Acc:HGNC:12628]	protein_coding	12	2.64709	21.1482	2.99806	0.0064	0.31138	UP	yes
ITPA	inosine triphosphatase (nucleoside triphosphate pyrophosphatase) [Source:HGNC Symbol;Acc:HGNC:6176]	protein_coding	20	14.4151	115.075	2.99692	0.0157	0.552912	UP		,hsa01100:Metabolic pathways,hsa00230:Purine metabolism
RTCB	RNA 2',3'-cyclic phosphate and 5'-OH ligase [Source:HGNC Symbol;Acc:HGNC:26935]	protein_coding	22	4.73884	37.8053	2.99599	0.00405	0.228544	UP
SERBP1	SERPINE1 mRNA binding protein 1 [Source:HGNC Symbol;Acc:HGNC:17860]	protein_coding	1	15.3063	122.048	2.99524	0.01785	0.59821	UP
LAGE3	L antigen family, member 3 [Source:HGNC Symbol;Acc:HGNC:26058]	protein_coding	X	21.2465	168.85	2.99045	0.00035	0.035583	UP
POLA2	polymerase (DNA directed), alpha 2, accessory subunit [Source:HGNC Symbol;Acc:HGNC:30073]	protein_coding	11	0.586278	4.65591	2.98941	0.0334	0.711554	UP		,hsa03030:DNA replication,hsa00240:Pyrimidine metabolism,hsa01100:Metabolic pathways,hsa00230:Purine metabolism
IDI2	isopentenyl-diphosphate delta isomerase 2 [Source:HGNC Symbol;Acc:HGNC:23487]	protein_coding	10	0.499509	3.96541	2.98889	0.04025	0.711554	UP	yes	,hsa01130:Biosynthesis of antibiotics,hsa01100:Metabolic pathways
SSRP1	structure specific recognition protein 1 [Source:HGNC Symbol;Acc:HGNC:11327]	protein_coding	11	16.0787	127.448	2.98668	5e-05	0.00695197	UP
ZNF367	zinc finger protein 367 [Source:HGNC Symbol;Acc:HGNC:18320]	protein_coding	9	0.990821	7.8427	2.98465	0.0403	0.711554	UP
CD82	CD82 molecule [Source:HGNC Symbol;Acc:HGNC:6210]	protein_coding	11	2.46302	19.42	2.97904	0.029	0.711554	UP
GARS	glycyl-tRNA synthetase [Source:HGNC Symbol;Acc:HGNC:4162]	protein_coding	7	12.0314	94.8282	2.97852	0.00185	0.130612	UP		,hsa00970:Aminoacyl-tRNA biosynthesis
TTC4	tetratricopeptide repeat domain 4 [Source:HGNC Symbol;Acc:HGNC:12394]	protein_coding	1	2.13214	16.7855	2.97684	0.0216	0.664964	UP
ICT1	immature colon carcinoma transcript 1 [Source:HGNC Symbol;Acc:HGNC:5359]	protein_coding	17	4.97893	38.9413	2.96739	0.00665	0.319628	UP
GINS4	GINS complex subunit 4 (Sld5 homolog) [Source:HGNC Symbol;Acc:HGNC:28226]	protein_coding	8	0.580718	4.54168	2.96732	0.03945	0.711554	UP
USP10	ubiquitin specific peptidase 10 [Source:HGNC Symbol;Acc:HGNC:12608]	protein_coding	16	7.1198	55.6496	2.96646	0.03475	0.711554	UP	yes
GPI	glucose-6-phosphate isomerase [Source:HGNC Symbol;Acc:HGNC:4458]	protein_coding	19	27.8182	217.214	2.96502	5e-05	0.00695197	UP		,hsa01130:Biosynthesis of antibiotics,hsa01200:Carbon metabolism,hsa01100:Metabolic pathways,hsa00010:Glycolysis / Gluconeogenesis,hsa00030:Pentose phosphate pathway
POLDIP2	polymerase (DNA-directed), delta interacting protein 2 [Source:HGNC Symbol;Acc:HGNC:23781]	protein_coding	17	3.11054	24.2825	2.96468	0.0043	0.237382	UP
UTP20	UTP20, small subunit (SSU) processome component, homolog (yeast) [Source:HGNC Symbol;Acc:HGNC:17897]	protein_coding	12	1.64029	12.7555	2.9591	0.00015	0.0178152	UP
BRI3BP	BRI3 binding protein [Source:HGNC Symbol;Acc:HGNC:14251]	protein_coding	12	0.907032	7.04097	2.95655	5e-05	0.00695197	UP
PAK1IP1	PAK1 interacting protein 1 [Source:HGNC Symbol;Acc:HGNC:20882]	protein_coding	6	4.09185	31.7572	2.95626	5e-05	0.00695197	UP
FKBP1A	FK506 binding protein 1A, 12kDa [Source:HGNC Symbol;Acc:HGNC:3711]	protein_coding	20	15.7392	122.143	2.95614	5e-05	0.00695197	UP
IDH3B	isocitrate dehydrogenase 3 (NAD+) beta [Source:HGNC Symbol;Acc:HGNC:5385]	protein_coding	20	4.01655	31.119	2.95377	0.03425	0.711554	UP		,hsa01130:Biosynthesis of antibiotics,hsa01200:Carbon metabolism,hsa01100:Metabolic pathways,hsa01230:Biosynthesis of amino acids
NOLC1	nucleolar and coiled-body phosphoprotein 1 [Source:HGNC Symbol;Acc:HGNC:15608]	protein_coding	10	14.1324	109.224	2.95021	5e-05	0.00695197	UP
NCAPD2	non-SMC condensin I complex, subunit D2 [Source:HGNC Symbol;Acc:HGNC:24305]	protein_coding	12	0.997311	7.70608	2.94988	0.0279	0.711554	UP
COPG2	coatomer protein complex, subunit gamma 2 [Source:HGNC Symbol;Acc:HGNC:2237]	protein_coding	7	1.13294	8.74435	2.94829	0.024	0.700176	UP
SNRPD1	small nuclear ribonucleoprotein D1 polypeptide 16kDa [Source:HGNC Symbol;Acc:HGNC:11158]	protein_coding	18	1.04811	8.05174	2.94152	0.00465	0.248918	UP		,hsa03040:Spliceosome
H1F0	H1 histone family, member 0 [Source:HGNC Symbol;Acc:HGNC:4714]	protein_coding	22	0.76467	5.8625	2.93861	0.00015	0.0178152	UP
GMPPB	GDP-mannose pyrophosphorylase B [Source:HGNC Symbol;Acc:HGNC:22932]	protein_coding	3	2.77924	21.2954	2.93778	0.04265	0.711554	UP	yes	,hsa01100:Metabolic pathways,hsa00051:Fructose and mannose metabolism
HNRNPM	heterogeneous nuclear ribonucleoprotein M [Source:HGNC Symbol;Acc:HGNC:5046]	protein_coding	19	4.77728	36.596	2.93743	0.04335	0.711554	UP		,hsa03040:Spliceosome
CNDP2	CNDP dipeptidase 2 (metallopeptidase M20 family) [Source:HGNC Symbol;Acc:HGNC:24437]	protein_coding	18	2.19846	16.8304	2.93651	0.0053	0.273795	UP		,hsa01100:Metabolic pathways,hsa00330:Arginine and proline metabolism
PCNA	proliferating cell nuclear antigen [Source:HGNC Symbol;Acc:HGNC:8729]	protein_coding	20	36.8871	282.106	2.93505	5e-05	0.00695197	UP		,hsa03030:DNA replication,hsa03430:Mismatch repair,hsa04110:Cell cycle,hsa03420:Nucleotide excision repair,hsa05166:HTLV-I infection,hsa03410:Base excision repair
ACLY	ATP citrate lyase [Source:HGNC Symbol;Acc:HGNC:115]	protein_coding	17	2.3407	17.8963	2.93465	0.0009	0.0760464	UP		,hsa01130:Biosynthesis of antibiotics,hsa01100:Metabolic pathways
ADRM1	adhesion regulating molecule 1 [Source:HGNC Symbol;Acc:HGNC:15759]	protein_coding	20	12.3177	94.1339	2.93399	0.0055	0.281155	UP	yes
SCAMP3	secretory carrier membrane protein 3 [Source:HGNC Symbol;Acc:HGNC:10565]	protein_coding	1	11.1926	85.5229	2.93377	0.00045	0.0437209	UP
RARS	arginyl-tRNA synthetase [Source:HGNC Symbol;Acc:HGNC:9870]	protein_coding	5	4.32472	32.9749	2.93069	0.0028	0.176678	UP		,hsa00970:Aminoacyl-tRNA biosynthesis
RPTOR	regulatory associated protein of MTOR, complex 1 [Source:HGNC Symbol;Acc:HGNC:30287]	protein_coding	17	1.49608	11.3859	2.92799	0.01165	0.466154	UP	yes
RNA5SP161	RNA, 5S ribosomal pseudogene 161 [Source:HGNC Symbol;Acc:HGNC:43061]	rRNA	4	346.436	2633.92	2.92655	0.01125	0.45589	UP	yes
MAD2L2	MAD2 mitotic arrest deficient-like 2 (yeast) [Source:HGNC Symbol;Acc:HGNC:6764]	protein_coding	1	6.38542	48.4785	2.92449	0.0115	0.462189	UP	yes	,hsa04110:Cell cycle
DEF8	differentially expressed in FDCP 8 homolog (mouse) [Source:HGNC Symbol;Acc:HGNC:25969]	protein_coding	16	10.9301	82.9718	2.92432	0.00445	0.241055	UP	yes
LRRC42	leucine rich repeat containing 42 [Source:HGNC Symbol;Acc:HGNC:28792]	protein_coding	1	3.07866	23.2696	2.91807	0.00035	0.035583	UP
HOPX	HOP homeobox [Source:HGNC Symbol;Acc:HGNC:24961]	protein_coding	4	14.0159	105.828	2.91658	0.0032	0.194204	UP
MRPL11	mitochondrial ribosomal protein L11 [Source:HGNC Symbol;Acc:HGNC:14042]	protein_coding	11	7.5179	56.6775	2.91438	0.02505	0.711554	UP	yes	,hsa03010:Ribosome
HNRNPC	heterogeneous nuclear ribonucleoprotein C (C1/C2) [Source:HGNC Symbol;Acc:HGNC:5035]	protein_coding	14	30.5751	230.102	2.91184	0.03915	0.711554	UP		,hsa03040:Spliceosome
SRSF1	serine/arginine-rich splicing factor 1 [Source:HGNC Symbol;Acc:HGNC:10780]	protein_coding	17	11.3747	85.5979	2.91175	5e-05	0.00695197	UP		,hsa03040:Spliceosome
DDX1	DEAD (Asp-Glu-Ala-Asp) box helicase 1 [Source:HGNC Symbol;Acc:HGNC:2734]	protein_coding	2	3.58149	26.9212	2.91011	0.00215	0.145488	UP
APOBEC3C	apolipoprotein B mRNA editing enzyme, catalytic polypeptide-like 3C [Source:HGNC Symbol;Acc:HGNC:17353]	protein_coding	22	6.23502	46.8296	2.90895	5e-05	0.00695197	UP	yes
MRPL35	mitochondrial ribosomal protein L35 [Source:HGNC Symbol;Acc:HGNC:14489]	protein_coding	2	6.65234	49.9616	2.90888	0.02535	0.711554	UP		,hsa03010:Ribosome
DHX30	DEAH (Asp-Glu-Ala-His) box helicase 30 [Source:HGNC Symbol;Acc:HGNC:16716]	protein_coding	3	2.77231	20.799	2.90735	0.00435	0.238279	UP	yes
CDK6	cyclin-dependent kinase 6 [Source:HGNC Symbol;Acc:HGNC:1777]	protein_coding	7	3.76119	28.1991	2.90639	5e-05	0.00695197	UP		,hsa04110:Cell cycle
HUWE1	HECT, UBA and WWE domain containing 1, E3 ubiquitin protein ligase [Source:HGNC Symbol;Acc:HGNC:30892]	protein_coding	X	5.28358	39.5962	2.90577	0.0041	0.230343	UP
MRPS26	mitochondrial ribosomal protein S26 [Source:HGNC Symbol;Acc:HGNC:14045]	protein_coding	20	11.5538	86.5484	2.90514	5e-05	0.00695197	UP
SAE1	SUMO1 activating enzyme subunit 1 [Source:HGNC Symbol;Acc:HGNC:30660]	protein_coding	19	3.78296	28.3343	2.90496	0.0181	0.602774	UP
MICAL2	microtubule associated monooxygenase, calponin and LIM domain containing 2 [Source:HGNC Symbol;Acc:HGNC:24693]	protein_coding	11	0.490295	3.66504	2.90211	0.04575	0.711554	UP
ZMAT5	zinc finger, matrin-type 5 [Source:HGNC Symbol;Acc:HGNC:28046]	protein_coding	22	3.41198	25.3784	2.89492	0.0001	0.0126828	UP	yes
GPR180	G protein-coupled receptor 180 [Source:HGNC Symbol;Acc:HGNC:28899]	protein_coding	13	0.372678	2.76812	2.8929	5e-05	0.00695197	UP
ETFA	electron-transfer-flavoprotein, alpha polypeptide [Source:HGNC Symbol;Acc:HGNC:3481]	protein_coding	15	6.24529	46.2898	2.88985	0.02725	0.711554	UP
C5orf22	chromosome 5 open reading frame 22 [Source:HGNC Symbol;Acc:HGNC:25639]	protein_coding	5	1.42036	10.5211	2.88895	0.0468	0.711554	UP
HSPD1	heat shock 60kDa protein 1 (chaperonin) [Source:HGNC Symbol;Acc:HGNC:5261]	protein_coding	2	19.6467	145.208	2.88577	0.0015	0.112528	UP		,hsa03018:RNA degradation
VDAC1	voltage-dependent anion channel 1 [Source:HGNC Symbol;Acc:HGNC:12669]	protein_coding	5	10.8669	80.213	2.8839	0.01535	0.547952	UP		,hsa05166:HTLV-I infection
LSM4	LSM4 homolog, U6 small nuclear RNA associated (S. cerevisiae) [Source:HGNC Symbol;Acc:HGNC:17259]	protein_coding	19	25.7524	189.796	2.88167	0.0053	0.273795	UP		,hsa03018:RNA degradation,hsa03040:Spliceosome
GALM	galactose mutarotase (aldose 1-epimerase) [Source:HGNC Symbol;Acc:HGNC:24063]	protein_coding	2	5.64379	41.5732	2.88092	0.0233	0.686372	UP		,hsa01130:Biosynthesis of antibiotics,hsa01100:Metabolic pathways,hsa00010:Glycolysis / Gluconeogenesis,hsa00052:Galactose metabolism
CYC1	cytochrome c-1 [Source:HGNC Symbol;Acc:HGNC:2579]	protein_coding	8	12.8547	94.6457	2.88024	5e-05	0.00695197	UP		,hsa01100:Metabolic pathways
F5	coagulation factor V (proaccelerin, labile factor) [Source:HGNC Symbol;Acc:HGNC:3542]	protein_coding	1	2.91008	21.4244	2.88012	5e-05	0.00695197	UP
ORC5	origin recognition complex, subunit 5 [Source:HGNC Symbol;Acc:HGNC:8491]	protein_coding	7	2.1362	15.7247	2.87992	5e-05	0.00695197	UP		,hsa04110:Cell cycle
ERCC1	excision repair cross-complementation group 1 [Source:HGNC Symbol;Acc:HGNC:3433]	protein_coding	19	1.64753	12.1098	2.8778	0.04045	0.711554	UP		,hsa03420:Nucleotide excision repair
ANAPC11	anaphase promoting complex subunit 11 [Source:HGNC Symbol;Acc:HGNC:14452]	protein_coding	17	19.9676	146.5	2.87517	0.04005	0.711554	UP		,hsa04110:Cell cycle,hsa05166:HTLV-I infection
PRELID1	PRELI domain containing 1 [Source:HGNC Symbol;Acc:HGNC:30255]	protein_coding	5	18.0499	132.177	2.87241	5e-05	0.00695197	UP
AKR1A1	aldo-keto reductase family 1, member A1 (aldehyde reductase) [Source:HGNC Symbol;Acc:HGNC:380]	protein_coding	1	4.42117	32.369	2.87212	0.03405	0.711554	UP	yes	,hsa01130:Biosynthesis of antibiotics,hsa01100:Metabolic pathways,hsa00010:Glycolysis / Gluconeogenesis
COA3	cytochrome c oxidase assembly factor 3 [Source:HGNC Symbol;Acc:HGNC:24990]	protein_coding	17	15.5594	113.866	2.87148	5e-05	0.00695197	UP
EIF3B	eukaryotic translation initiation factor 3, subunit B [Source:HGNC Symbol;Acc:HGNC:3280]	protein_coding	7	8.5568	62.0468	2.85822	0.01475	0.536173	UP		,hsa03013:RNA transport
AGMAT	agmatine ureohydrolase (agmatinase) [Source:HGNC Symbol;Acc:HGNC:18407]	protein_coding	1	0.949754	6.8801	2.8568	0.03445	0.711554	UP		,hsa01100:Metabolic pathways,hsa00330:Arginine and proline metabolism
TNFRSF18	tumor necrosis factor receptor superfamily, member 18 [Source:HGNC Symbol;Acc:HGNC:11914]	protein_coding	1	2.47466	17.9263	2.85678	0.02125	0.658657	UP
HSPA14	heat shock 70kDa protein 14 [Source:HGNC Symbol;Acc:HGNC:29526]	protein_coding	10	1.86393	13.4913	2.85561	0.04825	0.711554	UP	yes
HAUS1	HAUS augmin-like complex, subunit 1 [Source:HGNC Symbol;Acc:HGNC:25174]	protein_coding	18	3.3433	24.1889	2.855	0.0211	0.656248	UP	yes
PSMC5	proteasome (prosome, macropain) 26S subunit, ATPase, 5 [Source:HGNC Symbol;Acc:HGNC:9552]	protein_coding	17	11.2218	81.1465	2.85423	0.0038	0.220306	UP		,hsa03050:Proteasome,hsa05169:Epstein-Barr virus infection
PSMB2	proteasome (prosome, macropain) subunit, beta type, 2 [Source:HGNC Symbol;Acc:HGNC:9539]	protein_coding	1	19.5156	140.88	2.85177	0.0002	0.0224131	UP		,hsa03050:Proteasome
CCT8	chaperonin containing TCP1, subunit 8 (theta) [Source:HGNC Symbol;Acc:HGNC:1623]	protein_coding	21	14.2208	102.505	2.84962	0.0016	0.117669	UP
UMPS	uridine monophosphate synthetase [Source:HGNC Symbol;Acc:HGNC:12563]	protein_coding	3	1.10413	7.94599	2.84731	0.02935	0.711554	UP	yes	,hsa00240:Pyrimidine metabolism,hsa01100:Metabolic pathways
RPA2	replication protein A2, 32kDa [Source:HGNC Symbol;Acc:HGNC:10290]	protein_coding	1	5.81949	41.8335	2.84569	0.0056	0.284436	UP		,hsa03030:DNA replication,hsa03430:Mismatch repair,hsa03420:Nucleotide excision repair
C1QBP	complement component 1, q subcomponent binding protein [Source:HGNC Symbol;Acc:HGNC:1243]	protein_coding	17	22.2649	159.848	2.84385	0.0255	0.711554	UP	yes
PPIH	peptidylprolyl isomerase H (cyclophilin H) [Source:HGNC Symbol;Acc:HGNC:14651]	protein_coding	1	6.78393	48.7018	2.84378	0.0023	0.153191	UP		,hsa03040:Spliceosome
EZH2	enhancer of zeste 2 polycomb repressive complex 2 subunit [Source:HGNC Symbol;Acc:HGNC:3527]	protein_coding	7	3.55878	25.5039	2.84126	0.00335	0.200435	UP
MRPL52	mitochondrial ribosomal protein L52 [Source:HGNC Symbol;Acc:HGNC:16655]	protein_coding	14	81.6081	583.97	2.83911	0.0013	0.100491	UP
DCPS	decapping enzyme, scavenger [Source:HGNC Symbol;Acc:HGNC:29812]	protein_coding	11	3.42967	24.5199	2.83781	0.0015	0.112528	UP		,hsa03018:RNA degradation
MRPS23	mitochondrial ribosomal protein S23 [Source:HGNC Symbol;Acc:HGNC:14509]	protein_coding	17	8.73681	62.4579	2.8377	0.02835	0.711554	UP
TSPAN3	tetraspanin 3 [Source:HGNC Symbol;Acc:HGNC:17752]	protein_coding	15	3.72986	26.6132	2.83495	0.0265	0.711554	UP	yes
PYCR2	pyrroline-5-carboxylate reductase family, member 2 [Source:HGNC Symbol;Acc:HGNC:30262]	protein_coding	1	2.93577	20.9471	2.83494	0.0101	0.426138	UP		,hsa01130:Biosynthesis of antibiotics,hsa01100:Metabolic pathways,hsa01230:Biosynthesis of amino acids,hsa00330:Arginine and proline metabolism
PSMB6	proteasome (prosome, macropain) subunit, beta type, 6 [Source:HGNC Symbol;Acc:HGNC:9543]	protein_coding	17	21.825	155.354	2.83151	5e-05	0.00695197	UP		,hsa03050:Proteasome
FXN	frataxin [Source:HGNC Symbol;Acc:HGNC:3951]	protein_coding	9	6.85384	48.701	2.82897	0.0006	0.0550934	UP	yes
COPS6	COP9 signalosome subunit 6 [Source:HGNC Symbol;Acc:HGNC:21749]	protein_coding	7	8.14097	57.7421	2.82635	0.02255	0.67972	UP
TBL3	transducin (beta)-like 3 [Source:HGNC Symbol;Acc:HGNC:11587]	protein_coding	16	1.86161	13.1913	2.82496	0.0208	0.652024	UP		,hsa03008:Ribosome biogenesis in eukaryotes
RRP1	ribosomal RNA processing 1 [Source:HGNC Symbol;Acc:HGNC:18785]	protein_coding	21	1.12876	7.98246	2.8221	0.04995	0.711554	UP	yes
CHMP2A	charged multivesicular body protein 2A [Source:HGNC Symbol;Acc:HGNC:30216]	protein_coding	19	10.054	71.097	2.82202	0.03205	0.711554	UP	yes
MRPL48	mitochondrial ribosomal protein L48 [Source:HGNC Symbol;Acc:HGNC:16653]	protein_coding	11	4.55605	32.1317	2.81814	0.01335	0.506431	UP
PSMD11	proteasome (prosome, macropain) 26S subunit, non-ATPase, 11 [Source:HGNC Symbol;Acc:HGNC:9556]	protein_coding	17	51.4007	362.008	2.81616	5e-05	0.00695197	UP		,hsa03050:Proteasome,hsa05169:Epstein-Barr virus infection
MTMR2	myotubularin related protein 2 [Source:HGNC Symbol;Acc:HGNC:7450]	protein_coding	11	1.98669	13.9754	2.81445	0.0105	0.434929	UP		,hsa01100:Metabolic pathways
MRPS2	mitochondrial ribosomal protein S2 [Source:HGNC Symbol;Acc:HGNC:14495]	protein_coding	9	6.09396	42.8199	2.81283	0.0039	0.223655	UP		,hsa03010:Ribosome
INPP5F	inositol polyphosphate-5-phosphatase F [Source:HGNC Symbol;Acc:HGNC:17054]	protein_coding	10	1.05683	7.4111	2.80995	0.00035	0.035583	UP
TXNRD1	thioredoxin reductase 1 [Source:HGNC Symbol;Acc:HGNC:12437]	protein_coding	12	3.71049	25.9864	2.80807	0.03525	0.711554	UP	yes	,hsa00240:Pyrimidine metabolism
ASPHD2	aspartate beta-hydroxylase domain containing 2 [Source:HGNC Symbol;Acc:HGNC:30437]	protein_coding	22	0.780446	5.46384	2.80754	0.04305	0.711554	UP	yes
FH	fumarate hydratase [Source:HGNC Symbol;Acc:HGNC:3700]	protein_coding	1	4.22737	29.5535	2.80549	0.00735	0.341144	UP		,hsa01130:Biosynthesis of antibiotics,hsa01200:Carbon metabolism,hsa01100:Metabolic pathways
MECR	mitochondrial trans-2-enoyl-CoA reductase [Source:HGNC Symbol;Acc:HGNC:19691]	protein_coding	1	3.1822	22.2445	2.80535	0.0293	0.711554	UP	yes	,hsa01100:Metabolic pathways
CD320	CD320 molecule [Source:HGNC Symbol;Acc:HGNC:16692]	protein_coding	19	9.05843	63.3177	2.80527	0.035	0.711554	UP
EHMT2	euchromatic histone-lysine N-methyltransferase 2 [Source:HGNC Symbol;Acc:HGNC:14129]	protein_coding	6	0.608234	4.24667	2.80363	0.03815	0.711554	UP	yes
SETD3	SET domain containing 3 [Source:HGNC Symbol;Acc:HGNC:20493]	protein_coding	14	1.71583	11.9447	2.79939	0.0266	0.711554	UP
CBX6	chromobox homolog 6 [Source:HGNC Symbol;Acc:HGNC:1556]	protein_coding	22	1.49341	10.3599	2.79433	0.0147	0.535581	UP
EMG1	EMG1 N1-specific pseudouridine methyltransferase [Source:HGNC Symbol;Acc:HGNC:16912]	protein_coding	12	16.817	116.647	2.79416	0.003	0.186337	UP		,hsa03008:Ribosome biogenesis in eukaryotes
KEAP1	kelch-like ECH-associated protein 1 [Source:HGNC Symbol;Acc:HGNC:23177]	protein_coding	19	2.9609	20.5251	2.79328	0.0091	0.396859	UP
CCT3	chaperonin containing TCP1, subunit 3 (gamma) [Source:HGNC Symbol;Acc:HGNC:1616]	protein_coding	1	18.7453	129.822	2.79193	5e-05	0.00695197	UP
BAX	BCL2-associated X protein [Source:HGNC Symbol;Acc:HGNC:959]	protein_coding	19	26.9523	186.654	2.79188	0.0042	0.233688	UP	yes	,hsa05166:HTLV-I infection,hsa05014:Amyotrophic lateral sclerosis (ALS)
PARP1	poly (ADP-ribose) polymerase 1 [Source:HGNC Symbol;Acc:HGNC:270]	protein_coding	1	7.29747	50.4133	2.78833	5e-05	0.00695197	UP		,hsa03410:Base excision repair
ANP32A	acidic (leucine-rich) nuclear phosphoprotein 32 family, member A [Source:HGNC Symbol;Acc:HGNC:13233]	protein_coding	15	4.31933	29.6961	2.78139	0.00785	0.358589	UP
POLR3D	polymerase (RNA) III (DNA directed) polypeptide D, 44kDa [Source:HGNC Symbol;Acc:HGNC:1080]	protein_coding	8	2.34473	16.1175	2.78113	0.0014	0.107178	UP	yes	,hsa00240:Pyrimidine metabolism,hsa01100:Metabolic pathways,hsa00230:Purine metabolism,hsa05169:Epstein-Barr virus infection,hsa03020:RNA polymerase,hsa04623:Cytosolic DNA-sensing pathway
AP2S1	adaptor-related protein complex 2, sigma 1 subunit [Source:HGNC Symbol;Acc:HGNC:565]	protein_coding	19	11.3083	77.7211	2.78092	0.00705	0.331825	UP	yes
YARS	tyrosyl-tRNA synthetase [Source:HGNC Symbol;Acc:HGNC:12840]	protein_coding	1	11.824	81.1649	2.77914	0.03975	0.711554	UP		,hsa00970:Aminoacyl-tRNA biosynthesis
NME1-NME2	nucleoside diphosphate kinase B isoform b [Source:RefSeq peptide;Acc:NP_001185611]	protein_coding	17	185.798	1275.04	2.77873	0.01775	0.595487	UP		,hsa01130:Biosynthesis of antibiotics,hsa00240:Pyrimidine metabolism,hsa01100:Metabolic pathways,hsa00230:Purine metabolism
PSMA5	proteasome (prosome, macropain) subunit, alpha type, 5 [Source:HGNC Symbol;Acc:HGNC:9534]	protein_coding	1	21.2559	145.548	2.77556	0.00275	0.174215	UP		,hsa03050:Proteasome
GEMIN5	gem (nuclear organelle) associated protein 5 [Source:HGNC Symbol;Acc:HGNC:20043]	protein_coding	5	1.7964	12.2816	2.77332	5e-05	0.00695197	UP		,hsa03013:RNA transport
PSMG3	proteasome (prosome, macropain) assembly chaperone 3 [Source:HGNC Symbol;Acc:HGNC:22420]	protein_coding	7	11.072	75.5816	2.77112	5e-05	0.00695197	UP
PFDN2	prefoldin subunit 2 [Source:HGNC Symbol;Acc:HGNC:8867]	protein_coding	1	11.8155	80.5767	2.76968	0.01835	0.607913	UP	yes
RPS19BP1	ribosomal protein S19 binding protein 1 [Source:HGNC Symbol;Acc:HGNC:28749]	protein_coding	22	11.3472	77.3796	2.76962	0.00205	0.140214	UP
EGR2	early growth response 2 [Source:HGNC Symbol;Acc:HGNC:3239]	protein_coding	10	5.77362	39.3209	2.76775	0.00145	0.109815	UP	yes	,hsa05166:HTLV-I infection
LONP1	lon peptidase 1, mitochondrial [Source:HGNC Symbol;Acc:HGNC:9479]	protein_coding	19	7.2183	49.0807	2.76542	0.0356	0.711554	UP
ICT1	immature colon carcinoma transcript 1 [Source:HGNC Symbol;Acc:HGNC:5359]	protein_coding	17	7.75604	52.7319	2.76529	0.018	0.601334	UP
PHB2	prohibitin 2 [Source:HGNC Symbol;Acc:HGNC:30306]	protein_coding	12	47.9362	325.497	2.76345	5e-05	0.00695197	UP
IDE	insulin-degrading enzyme [Source:HGNC Symbol;Acc:HGNC:5381]	protein_coding	10	1.0678	7.2434	2.76203	0.0001	0.0126828	UP	yes
WDR77	WD repeat domain 77 [Source:HGNC Symbol;Acc:HGNC:29652]	protein_coding	1	4.31704	29.2842	2.76201	0.0144	0.531353	UP
LSM6	LSM6 homolog, U6 small nuclear RNA associated (S. cerevisiae) [Source:HGNC Symbol;Acc:HGNC:17017]	protein_coding	4	6.47825	43.9307	2.76156	0.00545	0.280177	UP	yes	,hsa03018:RNA degradation,hsa03040:Spliceosome
WDR61	WD repeat domain 61 [Source:HGNC Symbol;Acc:HGNC:30300]	protein_coding	15	10.0338	68.0141	2.76096	0.0057	0.287676	UP	yes	,hsa03018:RNA degradation
COX15	cytochrome c oxidase assembly homolog 15 (yeast) [Source:HGNC Symbol;Acc:HGNC:2263]	protein_coding	10	0.956892	6.48428	2.76052	0.02655	0.711554	UP	yes	,hsa01100:Metabolic pathways
MYO19	myosin XIX [Source:HGNC Symbol;Acc:HGNC:26234]	protein_coding	17	1.39933	9.46113	2.75728	0.02425	0.703915	UP
PHB2	prohibitin 2 [Source:HGNC Symbol;Acc:HGNC:30306]	protein_coding	12	19.8518	134.135	2.75634	0.00565	0.285833	UP
C11orf24	chromosome 11 open reading frame 24 [Source:HGNC Symbol;Acc:HGNC:1174]	protein_coding	11	1.80907	12.2175	2.75562	0.0001	0.0126828	UP
NUDC	nudC nuclear distribution protein [Source:HGNC Symbol;Acc:HGNC:8045]	protein_coding	1	11.524	77.8161	2.75543	5e-05	0.00695197	UP
IRAK1	interleukin-1 receptor-associated kinase 1 [Source:HGNC Symbol;Acc:HGNC:6112]	protein_coding	X	10.2358	69.1131	2.75533	5e-05	0.00695197	UP		,hsa05169:Epstein-Barr virus infection
MRPL16	mitochondrial ribosomal protein L16 [Source:HGNC Symbol;Acc:HGNC:14476]	protein_coding	11	11.861	80.0454	2.75459	5e-05	0.00695197	UP		,hsa03010:Ribosome
POLA2	polymerase (DNA directed), alpha 2, accessory subunit [Source:HGNC Symbol;Acc:HGNC:30073]	protein_coding	11	1.37276	9.20753	2.74573	0.0121	0.477841	UP		,hsa03030:DNA replication,hsa00240:Pyrimidine metabolism,hsa01100:Metabolic pathways,hsa00230:Purine metabolism
PSMD14	proteasome (prosome, macropain) 26S subunit, non-ATPase, 14 [Source:HGNC Symbol;Acc:HGNC:16889]	protein_coding	2	5.84322	39.1291	2.74341	0.0081	0.366322	UP	yes	,hsa03050:Proteasome,hsa05169:Epstein-Barr virus infection
MRPL11	mitochondrial ribosomal protein L11 [Source:HGNC Symbol;Acc:HGNC:14042]	protein_coding	11	9.06369	60.6583	2.74253	0.01735	0.58734	UP	yes	,hsa03010:Ribosome
MRPS18B	mitochondrial ribosomal protein S18B [Source:HGNC Symbol;Acc:HGNC:14516]	protein_coding	6	10.1089	67.5958	2.74131	0.0044	0.240189	UP
MRPS34	mitochondrial ribosomal protein S34 [Source:HGNC Symbol;Acc:HGNC:16618]	protein_coding	16	8.86557	59.268	2.74097	0.0025	0.161764	UP
MLX	MLX, MAX dimerization protein [Source:HGNC Symbol;Acc:HGNC:11645]	protein_coding	17	3.82791	25.5481	2.73859	0.01125	0.45589	UP	yes
CSNK2B	casein kinase 2, beta polypeptide [Source:HGNC Symbol;Acc:HGNC:2460]	protein_coding	6	67.7201	450.667	2.7344	0.0024	0.15754	UP		,hsa03008:Ribosome biogenesis in eukaryotes,hsa05169:Epstein-Barr virus infection
GSTP1	glutathione S-transferase pi 1 [Source:HGNC Symbol;Acc:HGNC:4638]	protein_coding	11	20.7958	138.383	2.7343	0.0004	0.0397131	UP		,hsa00480:Glutathione metabolism
LARS	leucyl-tRNA synthetase [Source:HGNC Symbol;Acc:HGNC:6512]	protein_coding	5	1.81427	12.0563	2.73233	0.00675	0.322483	UP		,hsa00970:Aminoacyl-tRNA biosynthesis
PLAGL2	pleiomorphic adenoma gene-like 2 [Source:HGNC Symbol;Acc:HGNC:9047]	protein_coding	20	13.1048	86.8899	2.7291	5e-05	0.00695197	UP
PSMB2	proteasome (prosome, macropain) subunit, beta type, 2 [Source:HGNC Symbol;Acc:HGNC:9539]	protein_coding	1	11.3514	75.0204	2.72441	0.0017	0.12317	UP		,hsa03050:Proteasome
CDKN2AIPNL	CDKN2A interacting protein N-terminal like [Source:HGNC Symbol;Acc:HGNC:30545]	protein_coding	5	3.07559	20.2982	2.72242	0.00295	0.183771	UP
COA4	cytochrome c oxidase assembly factor 4 homolog (S. cerevisiae) [Source:HGNC Symbol;Acc:HGNC:24604]	protein_coding	11	13.6873	90.2115	2.72047	0.01275	0.492192	UP
IPO4	importin 4 [Source:HGNC Symbol;Acc:HGNC:19426]	protein_coding	14	4.81668	31.7306	2.71977	0.0063	0.307693	UP	yes
BABAM1	BRISC and BRCA1 A complex member 1 [Source:HGNC Symbol;Acc:HGNC:25008]	protein_coding	19	5.48337	36.021	2.7157	0.02235	0.67658	UP	yes
HMGA1	high mobility group AT-hook 1 [Source:HGNC Symbol;Acc:HGNC:5010]	protein_coding	6	13.3646	87.6908	2.71401	0.00275	0.174215	UP
UBTF	upstream binding transcription factor, RNA polymerase I [Source:HGNC Symbol;Acc:HGNC:12511]	protein_coding	17	4.24569	27.8103	2.71155	0.02295	0.686372	UP	yes
PAFAH1B3	platelet-activating factor acetylhydrolase 1b, catalytic subunit 3 (29kDa) [Source:HGNC Symbol;Acc:HGNC:8576]	protein_coding	19	7.24744	47.4452	2.71072	0.0031	0.190685	UP		,hsa01100:Metabolic pathways
DDX41	DEAD (Asp-Glu-Ala-Asp) box polypeptide 41 [Source:HGNC Symbol;Acc:HGNC:18674]	protein_coding	5	4.17236	27.2162	2.70553	0.01015	0.427113	UP
NUP188	nucleoporin 188kDa [Source:HGNC Symbol;Acc:HGNC:17859]	protein_coding	9	6.61579	43.1404	2.70505	5e-05	0.00695197	UP		,hsa03013:RNA transport
PELP1	proline, glutamate and leucine rich protein 1 [Source:HGNC Symbol;Acc:HGNC:30134]	protein_coding	17	1.30683	8.51192	2.70341	0.0309	0.711554	UP	yes
APEX2	APEX nuclease (apurinic/apyrimidinic endonuclease) 2 [Source:HGNC Symbol;Acc:HGNC:17889]	protein_coding	X	1.75913	11.425	2.69926	0.0115	0.462189	UP		,hsa03410:Base excision repair
AMICA1	adhesion molecule, interacts with CXADR antigen 1 [Source:HGNC Symbol;Acc:HGNC:19084]	protein_coding	11	1.64962	10.7119	2.69901	0.0059	0.294726	UP
MRPL22	mitochondrial ribosomal protein L22 [Source:HGNC Symbol;Acc:HGNC:14480]	protein_coding	5	7.72771	50.1549	2.69828	0.0464	0.711554	UP	yes	,hsa03010:Ribosome
KPNB1	karyopherin (importin) beta 1 [Source:HGNC Symbol;Acc:HGNC:6400]	protein_coding	17	6.83303	44.344	2.69814	0.013	0.498511	UP		,hsa03013:RNA transport
SAMD1	sterile alpha motif domain containing 1 [Source:HGNC Symbol;Acc:HGNC:17958]	protein_coding	19	5.62838	36.5174	2.69779	0.02865	0.711554	UP
DTD1	D-tyrosyl-tRNA deacylase 1 [Source:HGNC Symbol;Acc:HGNC:16219]	protein_coding	20	4.59962	29.8358	2.69746	0.00265	0.170084	UP
RPA2	replication protein A2, 32kDa [Source:HGNC Symbol;Acc:HGNC:10290]	protein_coding	1	34.1422	220.744	2.69274	5e-05	0.00695197	UP		,hsa03030:DNA replication,hsa03430:Mismatch repair,hsa03420:Nucleotide excision repair
MDH2	malate dehydrogenase 2, NAD (mitochondrial) [Source:HGNC Symbol;Acc:HGNC:6971]	protein_coding	7	10.5626	68.2598	2.69207	0.0011	0.0879184	UP		,hsa01130:Biosynthesis of antibiotics,hsa01200:Carbon metabolism,hsa01100:Metabolic pathways
MAPK13	mitogen-activated protein kinase 13 [Source:HGNC Symbol;Acc:HGNC:6875]	protein_coding	6	3.67316	23.7023	2.68993	5e-05	0.00695197	UP	yes	,hsa05169:Epstein-Barr virus infection,hsa05014:Amyotrophic lateral sclerosis (ALS)
FAM43A	family with sequence similarity 43, member A [Source:HGNC Symbol;Acc:HGNC:26888]	protein_coding	3	1.48271	9.55286	2.6877	5e-05	0.00695197	UP	yes
ACOT4	acyl-CoA thioesterase 4 [Source:HGNC Symbol;Acc:HGNC:19748]	protein_coding	14	0.95109	6.12415	2.68686	0.00195	0.135712	UP		,hsa01100:Metabolic pathways
RPP30	ribonuclease P/MRP 30kDa subunit [Source:HGNC Symbol;Acc:HGNC:17688]	protein_coding	10	6.52887	41.935	2.68325	0.0378	0.711554	UP		,hsa03008:Ribosome biogenesis in eukaryotes,hsa03013:RNA transport
IPO5	importin 5 [Source:HGNC Symbol;Acc:HGNC:6402]	protein_coding	13	2.81374	18.0401	2.68065	0.04565	0.711554	UP
UQCC1	ubiquinol-cytochrome c reductase complex assembly factor 1 [Source:HGNC Symbol;Acc:HGNC:15891]	protein_coding	20	2.54322	16.2904	2.67929	0.03765	0.711554	UP
DCLRE1A	DNA cross-link repair 1A [Source:HGNC Symbol;Acc:HGNC:17660]	protein_coding	10	0.512821	3.2832	2.67858	0.03655	0.711554	UP
NUP155	nucleoporin 155kDa [Source:HGNC Symbol;Acc:HGNC:8063]	protein_coding	5	1.47164	9.40946	2.67668	0.01015	0.427113	UP		,hsa03013:RNA transport
HSP90AB1	heat shock protein 90kDa alpha (cytosolic), class B member 1 [Source:HGNC Symbol;Acc:HGNC:5258]	protein_coding	6	224.379	1431.81	2.67383	5e-05	0.00695197	UP
MPHOSPH6	M-phase phosphoprotein 6 [Source:HGNC Symbol;Acc:HGNC:7214]	protein_coding	16	5.27645	33.6387	2.67248	5e-05	0.00695197	UP	yes	,hsa03018:RNA degradation
YARS	tyrosyl-tRNA synthetase [Source:HGNC Symbol;Acc:HGNC:12840]	protein_coding	1	10.9078	69.5187	2.67204	0.00915	0.398492	UP		,hsa00970:Aminoacyl-tRNA biosynthesis
MTCH2	mitochondrial carrier 2 [Source:HGNC Symbol;Acc:HGNC:17587]	protein_coding	11	5.7281	36.496	2.67161	0.01725	0.585201	UP
TOMM34	translocase of outer mitochondrial membrane 34 [Source:HGNC Symbol;Acc:HGNC:15746]	protein_coding	20	8.76855	55.8621	2.67146	0.00015	0.0178152	UP
PWP2	PWP2 periodic tryptophan protein homolog (yeast) [Source:HGNC Symbol;Acc:HGNC:9711]	protein_coding	21	0.344854	2.19615	2.67092	0.03785	0.711554	UP	yes	,hsa03008:Ribosome biogenesis in eukaryotes
VKORC1L1	vitamin K epoxide reductase complex, subunit 1-like 1 [Source:HGNC Symbol;Acc:HGNC:21492]	protein_coding	7	0.708433	4.51138	2.67087	0.01885	0.617125	UP	yes
IARS	isoleucyl-tRNA synthetase [Source:HGNC Symbol;Acc:HGNC:5330]	protein_coding	9	8.53599	54.333	2.6702	0.0012	0.0940187	UP		,hsa00970:Aminoacyl-tRNA biosynthesis
FTSJ3	FtsJ homolog 3 (E. coli) [Source:HGNC Symbol;Acc:HGNC:17136]	protein_coding	17	5.86615	37.3289	2.66981	5e-05	0.00695197	UP
ECHDC1	ethylmalonyl-CoA decarboxylase 1 [Source:HGNC Symbol;Acc:HGNC:21489]	protein_coding	6	1.69858	10.8009	2.66875	0.0122	0.480298	UP
MDH2	malate dehydrogenase 2, NAD (mitochondrial) [Source:HGNC Symbol;Acc:HGNC:6971]	protein_coding	7	17.8673	113.455	2.66673	0.032	0.711554	UP		,hsa01130:Biosynthesis of antibiotics,hsa01200:Carbon metabolism,hsa01100:Metabolic pathways
TNFRSF4	tumor necrosis factor receptor superfamily, member 4 [Source:HGNC Symbol;Acc:HGNC:11918]	protein_coding	1	21.5138	136.565	2.66626	5e-05	0.00695197	UP
NIFK	nucleolar protein interacting with the FHA domain of MKI67 [Source:HGNC Symbol;Acc:HGNC:17838]	protein_coding	2	2.36799	15.0199	2.66514	0.0418	0.711554	UP
C16orf13	chromosome 16 open reading frame 13 [Source:HGNC Symbol;Acc:HGNC:14141]	protein_coding	16	7.16325	45.3929	2.66378	0.0106	0.437929	UP	yes
GSTO1	glutathione S-transferase omega 1 [Source:HGNC Symbol;Acc:HGNC:13312]	protein_coding	10	24.5874	155.791	2.66362	0.01225	0.481669	UP	yes	,hsa00480:Glutathione metabolism
MRPL3	mitochondrial ribosomal protein L3 [Source:HGNC Symbol;Acc:HGNC:10379]	protein_coding	3	3.56021	22.5565	2.66351	0.0291	0.711554	UP		,hsa03010:Ribosome
EIF5B	eukaryotic translation initiation factor 5B [Source:HGNC Symbol;Acc:HGNC:30793]	protein_coding	2	3.35248	21.2323	2.66296	0.0231	0.686372	UP		,hsa03013:RNA transport
NDUFAB1	NADH dehydrogenase (ubiquinone) 1, alpha/beta subcomplex, 1, 8kDa [Source:HGNC Symbol;Acc:HGNC:7694]	protein_coding	16	43.3701	274.438	2.66171	5e-05	0.00695197	UP		,hsa01100:Metabolic pathways
MRPS7	mitochondrial ribosomal protein S7 [Source:HGNC Symbol;Acc:HGNC:14499]	protein_coding	17	32.4335	205.213	2.66157	5e-05	0.00695197	UP		,hsa03010:Ribosome
PDCD5	programmed cell death 5 [Source:HGNC Symbol;Acc:HGNC:8764]	protein_coding	19	12.7771	80.7961	2.66072	0.03085	0.711554	UP
MIR222HG	MIR222 host gene [Source:HGNC Symbol;Acc:HGNC:49555]	lincRNA	X	2.35768	14.8999	2.65986	0.00925	0.40065	UP	yes
RRP7A	ribosomal RNA processing 7 homolog A (S. cerevisiae) [Source:HGNC Symbol;Acc:HGNC:24286]	protein_coding	22	9.56356	60.4141	2.65926	0.01745	0.589155	UP		,hsa03008:Ribosome biogenesis in eukaryotes
PRDX1	peroxiredoxin 1 [Source:HGNC Symbol;Acc:HGNC:9352]	protein_coding	1	49.0098	309.442	2.65853	0.04405	0.711554	UP
PEX5	peroxisomal biogenesis factor 5 [Source:HGNC Symbol;Acc:HGNC:9719]	protein_coding	12	0.471961	2.9778	2.65751	0.0432	0.711554	UP	yes
SFT2D1	SFT2 domain containing 1 [Source:HGNC Symbol;Acc:HGNC:21102]	protein_coding	6	6.02536	37.9701	2.65575	0.00645	0.313333	UP
PSMD11	proteasome (prosome, macropain) 26S subunit, non-ATPase, 11 [Source:HGNC Symbol;Acc:HGNC:9556]	protein_coding	17	6.03946	37.9799	2.65274	5e-05	0.00695197	UP		,hsa03050:Proteasome,hsa05169:Epstein-Barr virus infection
SPDL1	spindle apparatus coiled-coil protein 1 [Source:HGNC Symbol;Acc:HGNC:26010]	protein_coding	5	0.878472	5.52283	2.65234	0.0469	0.711554	UP
KATNB1	katanin p80 (WD repeat containing) subunit B 1 [Source:HGNC Symbol;Acc:HGNC:6217]	protein_coding	16	1.20436	7.57134	2.65228	0.0483	0.711554	UP	yes
TFDP1	transcription factor Dp-1 [Source:HGNC Symbol;Acc:HGNC:11749]	protein_coding	13	12.8135	80.5014	2.65134	5e-05	0.00695197	UP		,hsa04110:Cell cycle
KXD1	KxDL motif containing 1 [Source:HGNC Symbol;Acc:HGNC:28420]	protein_coding	19	7.8044	49.003	2.65051	0.02935	0.711554	UP	yes
TRMT112	tRNA methyltransferase 11-2 homolog (S. cerevisiae) [Source:HGNC Symbol;Acc:HGNC:26940]	protein_coding	11	15.0253	94.2423	2.64898	0.02165	0.665858	UP	yes
NME1-NME2	nucleoside diphosphate kinase B isoform b [Source:RefSeq peptide;Acc:NP_001185611]	protein_coding	17	27.7145	173.785	2.64859	0.00925	0.40065	UP		,hsa01130:Biosynthesis of antibiotics,hsa00240:Pyrimidine metabolism,hsa01100:Metabolic pathways,hsa00230:Purine metabolism
STMN1	stathmin 1 [Source:HGNC Symbol;Acc:HGNC:6510]	protein_coding	1	6.86885	43.0543	2.64802	0.0213	0.659563	UP
GOT2	glutamic-oxaloacetic transaminase 2, mitochondrial [Source:HGNC Symbol;Acc:HGNC:4433]	protein_coding	16	4.43691	27.7809	2.64647	0.0105	0.434929	UP		,hsa01130:Biosynthesis of antibiotics,hsa01200:Carbon metabolism,hsa01100:Metabolic pathways,hsa01230:Biosynthesis of amino acids,hsa00330:Arginine and proline metabolism
CARS2	cysteinyl-tRNA synthetase 2, mitochondrial (putative) [Source:HGNC Symbol;Acc:HGNC:25695]	protein_coding	13	4.94857	30.9052	2.64277	0.04575	0.711554	UP		,hsa00970:Aminoacyl-tRNA biosynthesis
MRPL51	mitochondrial ribosomal protein L51 [Source:HGNC Symbol;Acc:HGNC:14044]	protein_coding	12	65.4314	407.955	2.64035	0.0081	0.366322	UP
UBQLN4	ubiquilin 4 [Source:HGNC Symbol;Acc:HGNC:1237]	protein_coding	1	2.79882	17.4477	2.64015	0.0249	0.711554	UP
POMGNT1	protein O-linked mannose N-acetylglucosaminyltransferase 1 (beta 1,2-) [Source:HGNC Symbol;Acc:HGNC:19139]	protein_coding	1	2.23044	13.8974	2.63942	0.00275	0.174215	UP
MRPL45	mitochondrial ribosomal protein L45 [Source:HGNC Symbol;Acc:HGNC:16651]	protein_coding	17	5.87791	36.6238	2.6394	0.0066	0.318187	UP	yes
AKR1B1	aldo-keto reductase family 1, member B1 (aldose reductase) [Source:HGNC Symbol;Acc:HGNC:381]	protein_coding	7	13.8951	86.5521	2.639	5e-05	0.00695197	UP	yes	,hsa01100:Metabolic pathways,hsa00051:Fructose and mannose metabolism,hsa00052:Galactose metabolism
PSMD8	proteasome (prosome, macropain) 26S subunit, non-ATPase, 8 [Source:HGNC Symbol;Acc:HGNC:9566]	protein_coding	19	31.1887	193.53	2.63346	0.0001	0.0126828	UP		,hsa03050:Proteasome,hsa05169:Epstein-Barr virus infection
THOP1	thimet oligopeptidase 1 [Source:HGNC Symbol;Acc:HGNC:11793]	protein_coding	19	3.92456	24.2906	2.6298	0.0361	0.711554	UP
CORO1A	coronin, actin binding protein, 1A [Source:HGNC Symbol;Acc:HGNC:2252]	protein_coding	16	29.4966	182.344	2.62804	0.0335	0.711554	UP	yes
SNRNP40	small nuclear ribonucleoprotein 40kDa (U5) [Source:HGNC Symbol;Acc:HGNC:30857]	protein_coding	1	6.47022	39.9809	2.62742	0.0058	0.291796	UP		,hsa03040:Spliceosome
GEMIN7	gem (nuclear organelle) associated protein 7 [Source:HGNC Symbol;Acc:HGNC:20045]	protein_coding	19	10.4826	64.7528	2.62694	0.04445	0.711554	UP	yes	,hsa03013:RNA transport
HDHD1	haloacid dehalogenase-like hydrolase domain containing 1 [Source:HGNC Symbol;Acc:HGNC:16818]	protein_coding	X	1.70826	10.5364	2.62478	0.0001	0.0126828	UP
FPGS	folylpolyglutamate synthase [Source:HGNC Symbol;Acc:HGNC:3824]	protein_coding	9	5.71835	35.1732	2.62081	0.02885	0.711554	UP	yes	,hsa01100:Metabolic pathways
DPAGT1	dolichyl-phosphate (UDP-N-acetylglucosamine) N-acetylglucosaminephosphotransferase 1 (GlcNAc-1-P transferase) [Source:HGNC Symbol;Acc:HGNC:2995]	protein_coding	11	3.10163	19.0361	2.61764	0.0133	0.505742	UP	yes	,hsa01100:Metabolic pathways
NACC1	nucleus accumbens associated 1, BEN and BTB (POZ) domain containing [Source:HGNC Symbol;Acc:HGNC:20967]	protein_coding	19	6.87423	42.1662	2.61682	0.00765	0.352238	UP
SET	SET nuclear proto-oncogene [Source:HGNC Symbol;Acc:HGNC:10760]	protein_coding	9	22.8248	139.991	2.61666	0.01835	0.607913	UP
NUTF2	nuclear transport factor 2 [Source:HGNC Symbol;Acc:HGNC:13722]	protein_coding	16	61.3751	375.629	2.61358	5e-05	0.00695197	UP
NSUN2	NOP2/Sun RNA methyltransferase family, member 2 [Source:HGNC Symbol;Acc:HGNC:25994]	protein_coding	5	2.3637	14.4562	2.61257	0.03365	0.711554	UP	yes
NUDT2	nudix (nucleoside diphosphate linked moiety X)-type motif 2 [Source:HGNC Symbol;Acc:HGNC:8049]	protein_coding	9	6.03688	36.8469	2.60967	0.00045	0.0437209	UP		,hsa00240:Pyrimidine metabolism,hsa00230:Purine metabolism
DAD1	defender against cell death 1 [Source:HGNC Symbol;Acc:HGNC:2664]	protein_coding	14	24.7026	150.748	2.60941	0.00205	0.140214	UP		,hsa01100:Metabolic pathways
GTPBP4	GTP binding protein 4 [Source:HGNC Symbol;Acc:HGNC:21535]	protein_coding	10	16.0725	97.9115	2.60688	0.0391	0.711554	UP	yes	,hsa03008:Ribosome biogenesis in eukaryotes
PSMA2	Proteasome subunit alpha type-2 [Source:UniProtKB/Swiss-Prot;Acc:P25787]	protein_coding	7	10.1844	62.0181	2.60633	0.023	0.686372	UP		,hsa03050:Proteasome
WBSCR16	Williams-Beuren syndrome chromosome region 16 [Source:HGNC Symbol;Acc:HGNC:14948]	protein_coding	7	2.30247	14.0176	2.60599	0.00475	0.25278	UP	yes
WSB2	WD repeat and SOCS box containing 2 [Source:HGNC Symbol;Acc:HGNC:19222]	protein_coding	12	6.67672	40.6083	2.60457	0.0473	0.711554	UP	yes
TAP1	transporter 1, ATP-binding cassette, sub-family B (MDR/TAP) [Source:HGNC Symbol;Acc:HGNC:43]	protein_coding	6	22.9471	139.491	2.60379	0.0052	0.270387	UP
DUSP23	dual specificity phosphatase 23 [Source:HGNC Symbol;Acc:HGNC:21480]	protein_coding	1	5.58808	33.9186	2.60165	0.00445	0.241055	UP	yes
MRPS9	mitochondrial ribosomal protein S9 [Source:HGNC Symbol;Acc:HGNC:14501]	protein_coding	2	2.45699	14.909	2.60122	0.00455	0.245426	UP	yes	,hsa03010:Ribosome
TUFM	Tu translation elongation factor, mitochondrial [Source:HGNC Symbol;Acc:HGNC:12420]	protein_coding	16	8.23666	49.8804	2.59834	0.00375	0.218404	UP
ETS2	v-ets avian erythroblastosis virus E26 oncogene homolog 2 [Source:HGNC Symbol;Acc:HGNC:3489]	protein_coding	21	3.34997	20.2406	2.59503	0.00095	0.0788041	UP		,hsa05166:HTLV-I infection
NAT10	N-acetyltransferase 10 (GCN5-related) [Source:HGNC Symbol;Acc:HGNC:29830]	protein_coding	11	4.00951	24.2253	2.59502	0.01245	0.486223	UP		,hsa03008:Ribosome biogenesis in eukaryotes
LMNB2	lamin B2 [Source:HGNC Symbol;Acc:HGNC:6638]	protein_coding	19	1.80111	10.8665	2.59293	0.0005	0.0474895	UP
RPS19BP1	ribosomal protein S19 binding protein 1 [Source:HGNC Symbol;Acc:HGNC:28749]	protein_coding	22	10.3595	62.4892	2.59265	0.03185	0.711554	UP
C17orf89	chromosome 17 open reading frame 89 [Source:HGNC Symbol;Acc:HGNC:33551]	protein_coding	17	50.6726	305.623	2.59248	5e-05	0.00695197	UP
COMMD4	COMM domain containing 4 [Source:HGNC Symbol;Acc:HGNC:26027]	protein_coding	15	7.54425	45.4876	2.59203	0.0114	0.460794	UP
UBE2M	ubiquitin-conjugating enzyme E2M [Source:HGNC Symbol;Acc:HGNC:12491]	protein_coding	19	30.1199	181.372	2.59016	0.0133	0.505742	UP
PSMC4	proteasome (prosome, macropain) 26S subunit, ATPase, 4 [Source:HGNC Symbol;Acc:HGNC:9551]	protein_coding	19	23.6141	142.009	2.58827	0.0071	0.333438	UP		,hsa03050:Proteasome,hsa05169:Epstein-Barr virus infection
TMEM201	transmembrane protein 201 [Source:HGNC Symbol;Acc:HGNC:33719]	protein_coding	1	0.484852	2.91292	2.58685	0.03905	0.711554	UP
THRIL	TNF and HNRNPL related immunoregulatory long non-coding RNA [Source:HGNC Symbol;Acc:HGNC:49503]	antisense	12	1.18008	7.0896	2.58682	0.03815	0.711554	UP
BATF	basic leucine zipper transcription factor, ATF-like [Source:HGNC Symbol;Acc:HGNC:958]	protein_coding	14	10.5391	63.2681	2.58572	0.00275	0.174215	UP
AHSA1	AHA1, activator of heat shock 90kDa protein ATPase homolog 1 (yeast) [Source:HGNC Symbol;Acc:HGNC:1189]	protein_coding	14	38.7252	232.034	2.58299	5e-05	0.00695197	UP
SMS	spermine synthase [Source:HGNC Symbol;Acc:HGNC:11123]	protein_coding	X	4.64566	27.8346	2.58292	0.00575	0.289739	UP		,hsa01100:Metabolic pathways,hsa00480:Glutathione metabolism,hsa00330:Arginine and proline metabolism
XPNPEP3	X-prolyl aminopeptidase 3, mitochondrial [Source:HGNC Symbol;Acc:HGNC:28052]	protein_coding	22	0.802074	4.79722	2.58039	0.02275	0.684126	UP	yes
TRAFD1	TRAF-type zinc finger domain containing 1 [Source:HGNC Symbol;Acc:HGNC:24808]	protein_coding	12	2.49316	14.9083	2.58007	0.00485	0.256171	UP	yes
LSM5	LSM5 homolog, U6 small nuclear RNA associated (S. cerevisiae) [Source:HGNC Symbol;Acc:HGNC:17162]	protein_coding	7	13.0037	77.7487	2.5799	0.0069	0.327678	UP	yes	,hsa03018:RNA degradation,hsa03040:Spliceosome
GSTO1	glutathione S-transferase omega 1 [Source:HGNC Symbol;Acc:HGNC:13312]	protein_coding	10	16.3776	97.8947	2.5795	0.0294	0.711554	UP	yes	,hsa00480:Glutathione metabolism
MFSD10	major facilitator superfamily domain containing 10 [Source:HGNC Symbol;Acc:HGNC:16894]	protein_coding	4	2.94993	17.6147	2.57803	0.04645	0.711554	UP	yes
RP11-97O12.5	NA	TEC	15	13.4343	79.9617	2.57339	0.013	0.498511	UP	yes
NOP10	NOP10 ribonucleoprotein [Source:HGNC Symbol;Acc:HGNC:14378]	protein_coding	15	20.9363	124.296	2.56971	0.0001	0.0126828	UP		,hsa03008:Ribosome biogenesis in eukaryotes
RP11-517B11.7	NA	sense_overlapping	3	0.218421	1.29664	2.5696	0.0152	0.544432	UP	yes
TUFM	Tu translation elongation factor, mitochondrial [Source:HGNC Symbol;Acc:HGNC:12420]	protein_coding	16	33.2129	196.846	2.56726	5e-05	0.00695197	UP
GIPC1	GIPC PDZ domain containing family, member 1 [Source:HGNC Symbol;Acc:HGNC:1226]	protein_coding	19	2.39337	14.184	2.56715	0.02865	0.711554	UP	yes
ABHD6	abhydrolase domain containing 6 [Source:HGNC Symbol;Acc:HGNC:21398]	protein_coding	3	1.03528	6.12526	2.56475	0.0063	0.307693	UP	yes
SAMM50	SAMM50 sorting and assembly machinery component [Source:HGNC Symbol;Acc:HGNC:24276]	protein_coding	22	7.51189	44.338	2.5613	0.0125	0.487278	UP
ALDOA	aldolase A, fructose-bisphosphate [Source:HGNC Symbol;Acc:HGNC:414]	protein_coding	16	228.602	1345.35	2.55707	5e-05	0.00695197	UP		,hsa01130:Biosynthesis of antibiotics,hsa01200:Carbon metabolism,hsa01100:Metabolic pathways,hsa01230:Biosynthesis of amino acids,hsa00010:Glycolysis / Gluconeogenesis,hsa00051:Fructose and mannose metabolism,hsa00030:Pentose phosphate pathway
XRCC5	X-ray repair complementing defective repair in Chinese hamster cells 5 (double-strand-break rejoining) [Source:HGNC Symbol;Acc:HGNC:12833]	protein_coding	2	26.3986	155.346	2.55695	5e-05	0.00695197	UP
PGD	phosphogluconate dehydrogenase [Source:HGNC Symbol;Acc:HGNC:8891]	protein_coding	1	6.88761	40.515	2.55638	0.00735	0.341144	UP		,hsa01130:Biosynthesis of antibiotics,hsa01200:Carbon metabolism,hsa01100:Metabolic pathways,hsa00030:Pentose phosphate pathway,hsa00480:Glutathione metabolism
DENND2D	DENN/MADD domain containing 2D [Source:HGNC Symbol;Acc:HGNC:26192]	protein_coding	1	5.71217	33.5866	2.55577	0.0152	0.544432	UP	yes
POLR2F	polymerase (RNA) II (DNA directed) polypeptide F [Source:HGNC Symbol;Acc:HGNC:9193]	protein_coding	22	14.0467	82.5242	2.55459	0.00775	0.355298	UP	yes	,hsa00240:Pyrimidine metabolism,hsa01100:Metabolic pathways,hsa00230:Purine metabolism,hsa05169:Epstein-Barr virus infection,hsa03020:RNA polymerase,hsa04623:Cytosolic DNA-sensing pathway
GMPS	guanine monphosphate synthase [Source:HGNC Symbol;Acc:HGNC:4378]	protein_coding	3	6.04075	35.3269	2.54797	5e-05	0.00695197	UP		,hsa01100:Metabolic pathways,hsa00230:Purine metabolism
MRPS11	mitochondrial ribosomal protein S11 [Source:HGNC Symbol;Acc:HGNC:14050]	protein_coding	15	5.73808	33.5259	2.54664	0.0405	0.711554	UP	yes	,hsa03010:Ribosome
OLA1	Obg-like ATPase 1 [Source:HGNC Symbol;Acc:HGNC:28833]	protein_coding	2	16.866	98.4913	2.54588	5e-05	0.00695197	UP	yes
GNL3L	guanine nucleotide binding protein-like 3 (nucleolar)-like [Source:HGNC Symbol;Acc:HGNC:25553]	protein_coding	X	5.98067	34.8907	2.54446	0.00305	0.188889	UP		,hsa03008:Ribosome biogenesis in eukaryotes
EIF5A	eukaryotic translation initiation factor 5A [Source:HGNC Symbol;Acc:HGNC:3300]	protein_coding	17	44.0744	256.796	2.54261	0.0177	0.594752	UP
TRIM27	tripartite motif containing 27 [Source:HGNC Symbol;Acc:HGNC:9975]	protein_coding	6	4.83074	28.0554	2.53796	0.00735	0.341144	UP
CCT6A	chaperonin containing TCP1, subunit 6A (zeta 1) [Source:HGNC Symbol;Acc:HGNC:1620]	protein_coding	7	5.24562	30.2871	2.52952	0.0465	0.711554	UP
PHF6	PHD finger protein 6 [Source:HGNC Symbol;Acc:HGNC:18145]	protein_coding	X	1.37554	7.92441	2.52631	0.01605	0.56004	UP	yes
NEFH	neurofilament, heavy polypeptide [Source:HGNC Symbol;Acc:HGNC:7737]	protein_coding	22	0.740091	4.2621	2.52579	0.00335	0.200435	UP		,hsa05014:Amyotrophic lateral sclerosis (ALS)
USMG5	up-regulated during skeletal muscle growth 5 homolog (mouse) [Source:HGNC Symbol;Acc:HGNC:30889]	protein_coding	10	10.9555	63.0715	2.52534	0.0435	0.711554	UP	yes
C11orf73	chromosome 11 open reading frame 73 [Source:HGNC Symbol;Acc:HGNC:26938]	protein_coding	11	4.5793	26.3602	2.52517	0.007	0.330943	UP	yes
PSMA1	Proteasome subunit alpha type [Source:UniProtKB/TrEMBL;Acc:B4DEV8]	protein_coding	11	26.2933	151.231	2.52398	0.00955	0.410566	UP		,hsa03050:Proteasome
PSMB5	proteasome (prosome, macropain) subunit, beta type, 5 [Source:HGNC Symbol;Acc:HGNC:9542]	protein_coding	14	14.1029	81.1134	2.52395	0.00015	0.0178152	UP		,hsa03050:Proteasome
ZNF197	zinc finger protein 197 [Source:HGNC Symbol;Acc:HGNC:12988]	protein_coding	3	0.485598	2.79207	2.5235	0.04655	0.711554	UP	yes
UBE2M	ubiquitin-conjugating enzyme E2M [Source:HGNC Symbol;Acc:HGNC:12491]	protein_coding	19	3.85892	22.1764	2.52275	0.0017	0.12317	UP
ZKSCAN4	zinc finger with KRAB and SCAN domains 4 [Source:HGNC Symbol;Acc:HGNC:13854]	protein_coding	6	0.580755	3.33139	2.52012	0.0007	0.0623825	UP	yes
SLC35C1	solute carrier family 35 (GDP-fucose transporter), member C1 [Source:HGNC Symbol;Acc:HGNC:20197]	protein_coding	11	0.895844	5.1337	2.51868	0.00735	0.341144	UP	yes
TKT	transketolase [Source:HGNC Symbol;Acc:HGNC:11834]	protein_coding	3	11.3584	65.0871	2.51861	0.01115	0.453284	UP	yes	,hsa01130:Biosynthesis of antibiotics,hsa01200:Carbon metabolism,hsa01100:Metabolic pathways,hsa01230:Biosynthesis of amino acids,hsa00030:Pentose phosphate pathway
AGK	acylglycerol kinase [Source:HGNC Symbol;Acc:HGNC:21869]	protein_coding	7	3.73635	21.4045	2.51821	0.0145	0.532877	UP	yes	,hsa01100:Metabolic pathways
PARD6A	par-6 family cell polarity regulator alpha [Source:HGNC Symbol;Acc:HGNC:15943]	protein_coding	16	2.06282	11.811	2.51743	0.0366	0.711554	UP	yes
ZBTB7B	zinc finger and BTB domain containing 7B [Source:HGNC Symbol;Acc:HGNC:18668]	protein_coding	1	0.812618	4.65257	2.51738	0.04745	0.711554	UP	yes
FKBP1A	FK506 binding protein 1A, 12kDa [Source:HGNC Symbol;Acc:HGNC:3711]	protein_coding	20	51.6949	295.3	2.51409	0.0059	0.294726	UP
SLC35F2	solute carrier family 35, member F2 [Source:HGNC Symbol;Acc:HGNC:23615]	protein_coding	11	1.91849	10.928	2.50999	0.0055	0.281155	UP
ATP5G3	ATP synthase, H+ transporting, mitochondrial Fo complex, subunit C3 (subunit 9) [Source:HGNC Symbol;Acc:HGNC:843]	protein_coding	2	58.8548	334.547	2.50698	5e-05	0.00695197	UP	yes	,hsa01100:Metabolic pathways
NADK	NAD kinase [Source:HGNC Symbol;Acc:HGNC:29831]	protein_coding	1	38.3954	217.79	2.50393	0.0486	0.711554	UP	yes	,hsa01100:Metabolic pathways
PSMC1	proteasome (prosome, macropain) 26S subunit, ATPase, 1 [Source:HGNC Symbol;Acc:HGNC:9547]	protein_coding	14	4.28015	24.2556	2.50259	0.0272	0.711554	UP	yes	,hsa03050:Proteasome,hsa05169:Epstein-Barr virus infection
SHQ1	SHQ1, H/ACA ribonucleoprotein assembly factor [Source:HGNC Symbol;Acc:HGNC:25543]	protein_coding	3	2.48285	14.0652	2.50207	0.004	0.226528	UP
RAB10	RAB10, member RAS oncogene family [Source:HGNC Symbol;Acc:HGNC:9759]	protein_coding	2	3.4471	19.5068	2.50053	0.03595	0.711554	UP	yes
ATXN7	ataxin 7 [Source:HGNC Symbol;Acc:HGNC:10560]	protein_coding	3	9.13193	1.60314	-2.51002	0.0109	0.446549	Down
LDLRAP1	low density lipoprotein receptor adaptor protein 1 [Source:HGNC Symbol;Acc:HGNC:18640]	protein_coding	1	9.25564	1.62384	-2.51092	0.0048	0.254376	Down	yes	,hsa04144:Endocytosis
AP000476.1	NA	lincRNA	21	2.33531	0.407877	-2.51741	0.00785	0.358589	Down	yes
GPRIN3	GPRIN family member 3 [Source:HGNC Symbol;Acc:HGNC:27733]	protein_coding	4	16.5935	2.89813	-2.51743	5e-05	0.00695197	Down	yes
IVNS1ABP	influenza virus NS1A binding protein [Source:HGNC Symbol;Acc:HGNC:16951]	protein_coding	1	35.9835	6.26426	-2.52212	0.0003	0.0311985	Down
SBK1	SH3 domain binding kinase 1 [Source:HGNC Symbol;Acc:HGNC:17699]	protein_coding	16	1.21651	0.211319	-2.52525	0.0009	0.0760464	Down	yes
SNAI3	snail family zinc finger 3 [Source:HGNC Symbol;Acc:HGNC:18411]	protein_coding	16	3.78837	0.657931	-2.52557	0.0167	0.574207	Down	yes
LINC-PINT	long intergenic non-protein coding RNA, p53 induced transcript [Source:HGNC Symbol;Acc:HGNC:26885]	antisense	7	11.3715	1.96857	-2.5302	0.00115	0.0905479	Down	yes
FGFBP2	fibroblast growth factor binding protein 2 [Source:HGNC Symbol;Acc:HGNC:29451]	protein_coding	4	45.3028	7.82677	-2.53311	5e-05	0.00695197	Down	yes
PDE3B	phosphodiesterase 3B, cGMP-inhibited [Source:HGNC Symbol;Acc:HGNC:8779]	protein_coding	11	12.3598	2.13507	-2.5333	0.0103	0.431425	Down		,hsa04024:cAMP signaling pathway,hsa04022:cGMP-PKG signaling pathway,hsa04923:Regulation of lipolysis in adipocytes,hsa04910:Insulin signaling pathway
RP11-382B18.1	NA	TEC	15	2.96414	0.508035	-2.54461	0.0028	0.176678	Down	yes
RP4-781K5.2	NA	antisense	1	285.225	48.5022	-2.55598	5e-05	0.00695197	Down	yes
DENND4A	DENN/MADD domain containing 4A [Source:HGNC Symbol;Acc:HGNC:24321]	protein_coding	15	32.3856	5.45872	-2.56872	5e-05	0.00695197	Down	yes
TXNIP	thioredoxin interacting protein [Source:HGNC Symbol;Acc:HGNC:16952]	protein_coding	1	100.158	16.8303	-2.57315	5e-05	0.00695197	Down
CSRNP1	cysteine-serine-rich nuclear protein 1 [Source:HGNC Symbol;Acc:HGNC:14300]	protein_coding	3	89.2835	14.9628	-2.57701	5e-05	0.00695197	Down	yes
PGAP1	post-GPI attachment to proteins 1 [Source:HGNC Symbol;Acc:HGNC:25712]	protein_coding	2	4.06055	0.679031	-2.58012	0.00855	0.380445	Down
TC2N	tandem C2 domains, nuclear [Source:HGNC Symbol;Acc:HGNC:19859]	protein_coding	14	25.7746	4.3097	-2.58029	5e-05	0.00695197	Down
RP11-484O2.1	NA	antisense	4	25.1451	4.19989	-2.58185	0.0146	0.534081	Down	yes
RP11-274B21.2	NA	processed_pseudogene	7	9.87963	1.64237	-2.58868	0.0011	0.0879184	Down	yes
LPAR2	lysophosphatidic acid receptor 2 [Source:HGNC Symbol;Acc:HGNC:3168]	protein_coding	19	12.736	2.107	-2.59565	0.00965	0.413745	Down	yes	,hsa05200:Pathways in cancer,hsa04151:PI3K-Akt signaling pathway,hsa04015:Rap1 signaling pathway
SKI	SKI proto-oncogene [Source:HGNC Symbol;Acc:HGNC:10896]	protein_coding	1	18.2688	3.02139	-2.5961	5e-05	0.00695197	Down
TRAT1	T cell receptor associated transmembrane adaptor 1 [Source:HGNC Symbol;Acc:HGNC:30698]	protein_coding	3	51.3362	8.48696	-2.59666	0.00615	0.302693	Down	yes
ISG15	ISG15 ubiquitin-like modifier [Source:HGNC Symbol;Acc:HGNC:4053]	protein_coding	1	52.2824	8.5828	-2.6068	0.01435	0.530432	Down	yes
ETV3	ets variant 3 [Source:HGNC Symbol;Acc:HGNC:3492]	protein_coding	1	21.0012	3.44343	-2.60855	5e-05	0.00695197	Down	yes
BCL3	B-cell CLL/lymphoma 3 [Source:HGNC Symbol;Acc:HGNC:998]	protein_coding	19	26.0189	4.25964	-2.61076	0.00455	0.245426	Down	yes	,hsa04668:TNF signaling pathway
YPEL2	yippee-like 2 (Drosophila) [Source:HGNC Symbol;Acc:HGNC:18326]	protein_coding	17	3.42483	0.559801	-2.61305	0.0345	0.711554	Down	yes
AKAP13	A kinase (PRKA) anchor protein 13 [Source:HGNC Symbol;Acc:HGNC:371]	protein_coding	15	29.3373	4.7951	-2.6131	5e-05	0.00695197	Down
OASL	2'-5'-oligoadenylate synthetase-like [Source:HGNC Symbol;Acc:HGNC:8090]	protein_coding	12	14.3628	2.34754	-2.61312	0.02525	0.711554	Down
RP11-147L13.15	NA	lincRNA	17	6.3684	1.03886	-2.61593	0.0032	0.194204	Down	yes
PTGER4	prostaglandin E receptor 4 (subtype EP4) [Source:HGNC Symbol;Acc:HGNC:9596]	protein_coding	5	67.1229	10.8649	-2.62712	5e-05	0.00695197	Down	yes	,hsa05200:Pathways in cancer
RP11-259O2.3	NA	lincRNA	5	26.0361	4.17917	-2.63923	0.00095	0.0788041	Down	yes
RASGEF1B	RasGEF domain family, member 1B [Source:HGNC Symbol;Acc:HGNC:24881]	protein_coding	4	21.4286	3.41048	-2.65149	0.00295	0.183771	Down
TOB1	transducer of ERBB2, 1 [Source:HGNC Symbol;Acc:HGNC:11979]	protein_coding	17	37.4062	5.94668	-2.65312	5e-05	0.00695197	Down
NUAK2	NUAK family, SNF1-like kinase, 2 [Source:HGNC Symbol;Acc:HGNC:29558]	protein_coding	1	1.29174	0.20514	-2.65464	0.0003	0.0311985	Down	yes
SARAF	store-operated calcium entry-associated regulatory factor [Source:HGNC Symbol;Acc:HGNC:28789]	protein_coding	8	148.143	23.404	-2.66216	0.00095	0.0788041	Down
TIPARP	TCDD-inducible poly(ADP-ribose) polymerase [Source:HGNC Symbol;Acc:HGNC:23696]	protein_coding	3	34.6236	5.44113	-2.66978	5e-05	0.00695197	Down
HIPK1	homeodomain interacting protein kinase 1 [Source:HGNC Symbol;Acc:HGNC:19006]	protein_coding	1	41.1518	6.45952	-2.67146	0.0034	0.202854	Down
TMSB4X	thymosin beta 4, X-linked [Source:HGNC Symbol;Acc:HGNC:11881]	protein_coding	X	31.0419	4.82875	-2.6845	0.01855	0.612941	Down	yes
ISG20	interferon stimulated exonuclease gene 20kDa [Source:HGNC Symbol;Acc:HGNC:6130]	protein_coding	15	93.4231	14.4576	-2.69195	0.0001	0.0126828	Down
KBTBD2	kelch repeat and BTB (POZ) domain containing 2 [Source:HGNC Symbol;Acc:HGNC:21751]	protein_coding	7	8.51888	1.31233	-2.69853	0.0172	0.584129	Down	yes
MXRA7	matrix-remodelling associated 7 [Source:HGNC Symbol;Acc:HGNC:7541]	protein_coding	17	1.65066	0.25163	-2.71367	0.02405	0.70067	Down	yes
HERC1	HECT and RLD domain containing E3 ubiquitin protein ligase family member 1 [Source:HGNC Symbol;Acc:HGNC:4867]	protein_coding	15	13.2057	2.00524	-2.71931	0.00185	0.130612	Down	yes
ZHX2	zinc fingers and homeoboxes 2 [Source:HGNC Symbol;Acc:HGNC:18513]	protein_coding	8	24.5123	3.65234	-2.74661	5e-05	0.00695197	Down	yes
PIK3R5	phosphoinositide-3-kinase, regulatory subunit 5 [Source:HGNC Symbol;Acc:HGNC:30035]	protein_coding	17	9.54878	1.41557	-2.75393	0.0338	0.711554	Down	yes	,hsa05169:Epstein-Barr virus infection,hsa05161:Hepatitis B,hsa04380:Osteoclast differentiation,hsa04068:FoxO signaling pathway,hsa05203:Viral carcinogenesis,hsa04668:TNF signaling pathway,hsa04660:T cell receptor signaling pathway,hsa05166:HTLV-I infection,hsa04024:cAMP signaling pathway,hsa05210:Colorectal cancer,hsa05200:Pathways in cancer,hsa04917:Prolactin signaling pathway,hsa04670:Leukocyt…
CLUHP3	clustered mitochondria (cluA/CLU1) homolog pseudogene 3 [Source:HGNC Symbol;Acc:HGNC:28447]	transcribed_unprocessed_pseudogene	16	5.60073	0.830244	-2.75401	0.03035	0.711554	Down	yes
SORL1	sortilin-related receptor, L(DLR class) A repeats containing [Source:HGNC Symbol;Acc:HGNC:11185]	protein_coding	11	17.1446	2.52206	-2.76508	0.0032	0.194204	Down
CD55	CD55 molecule, decay accelerating factor for complement (Cromer blood group) [Source:HGNC Symbol;Acc:HGNC:2665]	protein_coding	1	106.347	15.5582	-2.77304	0.01535	0.547952	Down		,hsa05416:Viral myocarditis
RPS27	ribosomal protein S27 [Source:HGNC Symbol;Acc:HGNC:10416]	protein_coding	1	103.478	15.1276	-2.77407	0.02325	0.686372	Down
CRIP1	cysteine-rich protein 1 (intestinal) [Source:HGNC Symbol;Acc:HGNC:2360]	protein_coding	14	906.695	131.357	-2.78712	5e-05	0.00695197	Down
ADAM8	ADAM metallopeptidase domain 8 [Source:HGNC Symbol;Acc:HGNC:215]	protein_coding	10	11.439	1.65691	-2.7874	0.03065	0.711554	Down	yes
BBIP1	BBSome interacting protein 1 [Source:HGNC Symbol;Acc:HGNC:28093]	protein_coding	10	4.77273	0.688132	-2.79406	0.037	0.711554	Down	yes
IRF1	interferon regulatory factor 1 [Source:HGNC Symbol;Acc:HGNC:6116]	protein_coding	5	25.4887	3.6643	-2.79825	0.0453	0.711554	Down		,hsa04917:Prolactin signaling pathway
CREBRF	CREB3 regulatory factor [Source:HGNC Symbol;Acc:HGNC:24050]	protein_coding	5	13.9339	1.99114	-2.80694	0.02745	0.711554	Down
CCNL1	cyclin L1 [Source:HGNC Symbol;Acc:HGNC:20569]	protein_coding	3	32.9922	4.71415	-2.80706	0.00335	0.200435	Down
THBS1	thrombospondin 1 [Source:HGNC Symbol;Acc:HGNC:11785]	protein_coding	15	2.43905	0.348455	-2.80727	0.04285	0.711554	Down	yes	,hsa04151:PI3K-Akt signaling pathway,hsa04510:Focal adhesion,hsa05205:Proteoglycans in cancer,hsa04015:Rap1 signaling pathway
KMT2E	lysine (K)-specific methyltransferase 2E [Source:HGNC Symbol;Acc:HGNC:18541]	protein_coding	7	14.5179	2.06725	-2.81205	0.01195	0.473979	Down	yes
TRIB2	tribbles pseudokinase 2 [Source:HGNC Symbol;Acc:HGNC:30809]	protein_coding	2	3.44374	0.488802	-2.81665	0.0447	0.711554	Down
ELF1	E74-like factor 1 (ets domain transcription factor) [Source:HGNC Symbol;Acc:HGNC:3316]	protein_coding	13	35.499	5.01945	-2.82218	0.00175	0.125504	Down
BACH1	BTB and CNC homology 1, basic leucine zipper transcription factor 1 [Source:HGNC Symbol;Acc:HGNC:935]	protein_coding	21	4.50927	0.634077	-2.83016	0.03075	0.711554	Down
CPQ	carboxypeptidase Q [Source:HGNC Symbol;Acc:HGNC:16910]	protein_coding	8	3.71552	0.517143	-2.84493	0.0415	0.711554	Down	yes
RP11-174G6.5	NA	sense_overlapping	12	1.33574	0.181418	-2.88025	0.0002	0.0224131	Down	yes
PDE4D	phosphodiesterase 4D, cAMP-specific [Source:HGNC Symbol;Acc:HGNC:8783]	protein_coding	5	23.6445	3.2051	-2.88307	0.00245	0.159504	Down		,hsa04024:cAMP signaling pathway
GUK1	guanylate kinase 1 [Source:HGNC Symbol;Acc:HGNC:4693]	protein_coding	1	4.40413	0.595839	-2.88586	0.0483	0.711554	Down	yes
PLCD1	phospholipase C, delta 1 [Source:HGNC Symbol;Acc:HGNC:9060]	protein_coding	3	3.26115	0.439065	-2.89287	0.0381	0.711554	Down	yes
AVPI1	arginine vasopressin-induced 1 [Source:HGNC Symbol;Acc:HGNC:30898]	protein_coding	10	6.09795	0.817518	-2.899	0.00015	0.0178152	Down
HIST1H1C	histone cluster 1, H1c [Source:HGNC Symbol;Acc:HGNC:4716]	protein_coding	6	19.9494	2.66799	-2.90252	0.0079	0.360355	Down	yes
SAT1	spermidine/spermine N1-acetyltransferase 1 [Source:HGNC Symbol;Acc:HGNC:10540]	protein_coding	X	132.288	17.6768	-2.90375	0.03805	0.711554	Down
MIDN	midnolin [Source:HGNC Symbol;Acc:HGNC:16298]	protein_coding	19	28.0779	3.73959	-2.90849	0.00215	0.145488	Down	yes
ERO1LB	ERO1-like beta (S. cerevisiae) [Source:HGNC Symbol;Acc:HGNC:14355]	protein_coding	1	4.33959	0.577219	-2.91037	0.0116	0.465032	Down
CLK1	CDC-like kinase 1 [Source:HGNC Symbol;Acc:HGNC:2068]	protein_coding	2	19.6247	2.60784	-2.91174	0.029	0.711554	Down
CAPZA1	capping protein (actin filament) muscle Z-line, alpha 1 [Source:HGNC Symbol;Acc:HGNC:1488]	protein_coding	1	31.5315	4.18749	-2.91263	0.0472	0.711554	Down	yes	,hsa04144:Endocytosis
MXI1	MAX interactor 1, dimerization protein [Source:HGNC Symbol;Acc:HGNC:7534]	protein_coding	10	13.4622	1.77617	-2.92208	0.01045	0.434842	Down	yes
LYPD3	LY6/PLAUR domain containing 3 [Source:HGNC Symbol;Acc:HGNC:24880]	protein_coding	19	15.2395	1.9884	-2.93813	0.00365	0.213362	Down
CASS4	Cas scaffolding protein family member 4 [Source:HGNC Symbol;Acc:HGNC:15878]	protein_coding	20	4.49242	0.585687	-2.93929	0.003	0.186337	Down
WDR47	WD repeat domain 47 [Source:HGNC Symbol;Acc:HGNC:29141]	protein_coding	1	7.0807	0.917323	-2.94839	0.0348	0.711554	Down	yes
LIMK2	LIM domain kinase 2 [Source:HGNC Symbol;Acc:HGNC:6614]	protein_coding	22	11.5985	1.4942	-2.95649	0.0232	0.686372	Down	yes
SKIL	SKI-like proto-oncogene [Source:HGNC Symbol;Acc:HGNC:10897]	protein_coding	3	7.70224	0.985926	-2.96573	0.0003	0.0311985	Down
EML4	echinoderm microtubule associated protein like 4 [Source:HGNC Symbol;Acc:HGNC:1316]	protein_coding	2	14.9994	1.9039	-2.97788	0.00625	0.306192	Down	yes	,hsa05223:Non-small cell lung cancer
RP11-78A19.3	NA	antisense	18	169.425	21.5028	-2.97805	0.0005	0.0474895	Down
THAP9-AS1	THAP9 antisense RNA 1 [Source:HGNC Symbol;Acc:HGNC:44172]	antisense	4	5.03641	0.633346	-2.99133	0.03325	0.711554	Down	yes
C5orf56	chromosome 5 open reading frame 56 [Source:HGNC Symbol;Acc:HGNC:33838]	protein_coding	5	1.99262	0.250312	-2.99287	0.0416	0.711554	Down	yes
TRIB2	tribbles pseudokinase 2 [Source:HGNC Symbol;Acc:HGNC:30809]	protein_coding	2	13.8529	1.73669	-2.99578	0.00025	0.0269242	Down
BIN2	bridging integrator 2 [Source:HGNC Symbol;Acc:HGNC:1053]	protein_coding	12	32.9058	4.11646	-2.99887	0.021	0.655384	Down
FYB	FYN binding protein [Source:HGNC Symbol;Acc:HGNC:4036]	protein_coding	5	43.692	5.4645	-2.99921	5e-05	0.00695197	Down		,hsa04015:Rap1 signaling pathway
PDE3B	phosphodiesterase 3B, cGMP-inhibited [Source:HGNC Symbol;Acc:HGNC:8779]	protein_coding	11	7.71281	0.964	-3.00015	0.0328	0.711554	Down		,hsa04024:cAMP signaling pathway,hsa04022:cGMP-PKG signaling pathway,hsa04923:Regulation of lipolysis in adipocytes,hsa04910:Insulin signaling pathway
SNRK	SNF related kinase [Source:HGNC Symbol;Acc:HGNC:30598]	protein_coding	3	17.9741	2.24586	-3.00058	0.003	0.186337	Down	yes
TLE4	transducin-like enhancer of split 4 [Source:HGNC Symbol;Acc:HGNC:11840]	protein_coding	9	8.37388	1.04318	-3.00491	0.0059	0.294726	Down	yes
P2RY10	purinergic receptor P2Y, G-protein coupled, 10 [Source:HGNC Symbol;Acc:HGNC:19906]	protein_coding	X	55.2578	6.84233	-3.01362	5e-05	0.00695197	Down
RHOH	ras homolog family member H [Source:HGNC Symbol;Acc:HGNC:686]	protein_coding	4	114.846	14.0484	-3.03122	0.0124	0.485165	Down	yes	,hsa04670:Leukocyte transendothelial migration
BIRC2	baculoviral IAP repeat containing 2 [Source:HGNC Symbol;Acc:HGNC:590]	protein_coding	11	13.8083	1.68385	-3.0357	0.03635	0.711554	Down	yes	,hsa04668:TNF signaling pathway,hsa05200:Pathways in cancer,hsa05145:Toxoplasmosis,hsa04510:Focal adhesion,hsa04210:Apoptosis
PDCD4	programmed cell death 4 (neoplastic transformation inhibitor) [Source:HGNC Symbol;Acc:HGNC:8763]	protein_coding	10	56.7933	6.90408	-3.0402	0.00835	0.373902	Down		,hsa05205:Proteoglycans in cancer
GCSAM	germinal center-associated, signaling and motility [Source:HGNC Symbol;Acc:HGNC:20253]	protein_coding	3	13.9092	1.68947	-3.0414	0.0001	0.0126828	Down
FAM65B	family with sequence similarity 65, member B [Source:HGNC Symbol;Acc:HGNC:13872]	protein_coding	6	48.4479	5.8818	-3.0421	0.0014	0.107178	Down
TMC8	transmembrane channel-like 8 [Source:HGNC Symbol;Acc:HGNC:20474]	protein_coding	17	3.77974	0.456226	-3.05047	0.0473	0.711554	Down	yes
HLA-A	major histocompatibility complex, class I, A [Source:HGNC Symbol;Acc:HGNC:4931]	protein_coding	6	104.206	12.5755	-3.05074	0.04725	0.711554	Down	yes	,hsa05169:Epstein-Barr virus infection,hsa05203:Viral carcinogenesis,hsa05166:HTLV-I infection,hsa05416:Viral myocarditis,hsa04144:Endocytosis,hsa05168:Herpes simplex infection,hsa05332:Graft-versus-host disease
CNOT6L	CCR4-NOT transcription complex, subunit 6-like [Source:HGNC Symbol;Acc:HGNC:18042]	protein_coding	4	13.7906	1.66266	-3.05212	0.00995	0.422333	Down
TPT1	tumor protein, translationally-controlled 1 [Source:HGNC Symbol;Acc:HGNC:12022]	protein_coding	13	10.0838	1.2115	-3.05717	0.0344	0.711554	Down	yes
TECR	trans-2,3-enoyl-CoA reductase [Source:HGNC Symbol;Acc:HGNC:4551]	protein_coding	19	2.23869	0.267986	-3.06242	0.04465	0.711554	Down	yes
JUND	jun D proto-oncogene [Source:HGNC Symbol;Acc:HGNC:6206]	protein_coding	19	574.429	68.6985	-3.06378	0.02345	0.689194	Down		,hsa04380:Osteoclast differentiation
CDC14A	cell division cycle 14A [Source:HGNC Symbol;Acc:HGNC:1718]	protein_coding	1	17.1588	2.04392	-3.06954	0.00125	0.0969796	Down
IRF2BP2	interferon regulatory factor 2 binding protein 2 [Source:HGNC Symbol;Acc:HGNC:21729]	protein_coding	1	13.8143	1.6431	-3.07167	0.02255	0.67972	Down	yes
S100A4	S100 calcium binding protein A4 [Source:HGNC Symbol;Acc:HGNC:10494]	protein_coding	1	336.935	39.9888	-3.0748	0.02815	0.711554	Down
HLA-B	major histocompatibility complex, class I, B [Source:HGNC Symbol;Acc:HGNC:4932]	protein_coding	6	33.2093	3.92118	-3.08223	0.02185	0.668772	Down		,hsa05169:Epstein-Barr virus infection,hsa05203:Viral carcinogenesis,hsa05166:HTLV-I infection,hsa05416:Viral myocarditis,hsa04144:Endocytosis,hsa05168:Herpes simplex infection,hsa05332:Graft-versus-host disease
RNF125	ring finger protein 125, E3 ubiquitin protein ligase [Source:HGNC Symbol;Acc:HGNC:21150]	protein_coding	18	29.9042	3.51599	-3.08834	0.00095	0.0788041	Down
TRIM22	tripartite motif containing 22 [Source:HGNC Symbol;Acc:HGNC:16379]	protein_coding	11	20.6026	2.42144	-3.08889	0.00015	0.0178152	Down
HNRNPC	heterogeneous nuclear ribonucleoprotein C (C1/C2) [Source:HGNC Symbol;Acc:HGNC:5035]	protein_coding	14	14.0894	1.65577	-3.08904	0.0355	0.711554	Down	yes
SDCBP	syndecan binding protein (syntenin) [Source:HGNC Symbol;Acc:HGNC:10662]	protein_coding	8	52.3814	6.10737	-3.10043	0.0341	0.711554	Down
JMJD1C	jumonji domain containing 1C [Source:HGNC Symbol;Acc:HGNC:12313]	protein_coding	10	20.191	2.34989	-3.10305	0.00155	0.114922	Down
CDKN1B	cyclin-dependent kinase inhibitor 1B (p27, Kip1) [Source:HGNC Symbol;Acc:HGNC:1785]	protein_coding	12	145.115	16.6763	-3.12133	0.0102	0.42865	Down		,hsa05169:Epstein-Barr virus infection,hsa05161:Hepatitis B,hsa04068:FoxO signaling pathway,hsa05203:Viral carcinogenesis,hsa05200:Pathways in cancer,hsa04151:PI3K-Akt signaling pathway,hsa05162:Measles,hsa05220:Chronic myeloid leukemia
RP5-837M10.4	NA	antisense	1	38.5921	4.40286	-3.13179	0.0266	0.711554	Down	yes
RGS1	regulator of G-protein signaling 1 [Source:HGNC Symbol;Acc:HGNC:9991]	protein_coding	1	320.544	36.5088	-3.13421	5e-05	0.00695197	Down
B2M	beta-2-microglobulin [Source:HGNC Symbol;Acc:HGNC:914]	protein_coding	15	48.3003	5.46181	-3.14458	0.0353	0.711554	Down
MCL1	myeloid cell leukemia 1 [Source:HGNC Symbol;Acc:HGNC:6943]	protein_coding	1	180.74	20.3889	-3.14806	0.00065	0.0588343	Down		,hsa04151:PI3K-Akt signaling pathway
RORA	RAR-related orphan receptor A [Source:HGNC Symbol;Acc:HGNC:10258]	protein_coding	15	37.2116	4.17673	-3.15531	0.00345	0.205451	Down		,hsa05321:Inflammatory bowel disease (IBD)
SDCBP	syndecan binding protein (syntenin) [Source:HGNC Symbol;Acc:HGNC:10662]	protein_coding	8	58.0485	6.50435	-3.15778	0.0064	0.31138	Down
SAT1	spermidine/spermine N1-acetyltransferase 1 [Source:HGNC Symbol;Acc:HGNC:10540]	protein_coding	X	56.3472	6.28597	-3.16414	0.0227	0.682945	Down
BTG1	B-cell translocation gene 1, anti-proliferative [Source:HGNC Symbol;Acc:HGNC:1130]	protein_coding	12	437.841	48.7988	-3.16549	5e-05	0.00695197	Down
PARP8	poly (ADP-ribose) polymerase family, member 8 [Source:HGNC Symbol;Acc:HGNC:26124]	protein_coding	5	28.9993	3.21583	-3.17276	0.0181	0.602774	Down
DENND4A	DENN/MADD domain containing 4A [Source:HGNC Symbol;Acc:HGNC:24321]	protein_coding	15	11.3242	1.25475	-3.17394	0.0411	0.711554	Down	yes
OASL	2'-5'-oligoadenylate synthetase-like [Source:HGNC Symbol;Acc:HGNC:8090]	protein_coding	12	16.4638	1.82287	-3.17501	5e-05	0.00695197	Down
CYTH1	cytohesin 1 [Source:HGNC Symbol;Acc:HGNC:9501]	protein_coding	17	32.5614	3.56418	-3.19152	5e-05	0.00695197	Down		,hsa04144:Endocytosis
CREBRF	CREB3 regulatory factor [Source:HGNC Symbol;Acc:HGNC:24050]	protein_coding	5	5.6158	0.60748	-3.20858	0.00015	0.0178152	Down
AC073333.1	Uncharacterized protein [Source:UniProtKB/TrEMBL;Acc:A0A096LNJ6]	protein_coding	7	6.65157	0.71732	-3.21301	0.04785	0.711554	Down	yes
MCL1	myeloid cell leukemia 1 [Source:HGNC Symbol;Acc:HGNC:6943]	protein_coding	1	80.1482	8.54079	-3.23023	0.04705	0.711554	Down		,hsa04151:PI3K-Akt signaling pathway
MYO1F	myosin IF [Source:HGNC Symbol;Acc:HGNC:7600]	protein_coding	19	9.91873	1.05541	-3.23236	0.0027	0.17277	Down	yes
ANTXR2	anthrax toxin receptor 2 [Source:HGNC Symbol;Acc:HGNC:21732]	protein_coding	4	2.15614	0.229076	-3.23455	0.0216	0.664964	Down	yes
NLRP1	NLR family, pyrin domain containing 1 [Source:HGNC Symbol;Acc:HGNC:14374]	protein_coding	17	3.92464	0.413564	-3.24638	0.0246	0.708893	Down	yes
NDRG1	N-myc downstream regulated 1 [Source:HGNC Symbol;Acc:HGNC:7679]	protein_coding	8	107.101	11.2635	-3.24925	0.0131	0.501438	Down
CREM	cAMP responsive element modulator [Source:HGNC Symbol;Acc:HGNC:2352]	protein_coding	10	446.031	46.8705	-3.25039	0.00165	0.120926	Down		,hsa05166:HTLV-I infection,hsa04261:Adrenergic signaling in cardiomyocytes
NDEL1	nudE neurodevelopment protein 1-like 1 [Source:HGNC Symbol;Acc:HGNC:17620]	protein_coding	17	6.40482	0.671876	-3.25289	0.0429	0.711554	Down	yes
ATHL1	ATH1, acid trehalase-like 1 (yeast) [Source:HGNC Symbol;Acc:HGNC:26210]	protein_coding	11	10.7366	1.12345	-3.25652	0.0237	0.693334	Down
CALM1	calmodulin 1 (phosphorylase kinase, delta) [Source:HGNC Symbol;Acc:HGNC:1442]	protein_coding	14	12.2645	1.25477	-3.289	0.04025	0.711554	Down		,hsa04024:cAMP signaling pathway,hsa04022:cGMP-PKG signaling pathway,hsa04910:Insulin signaling pathway,hsa04915:Estrogen signaling pathway,hsa04261:Adrenergic signaling in cardiomyocytes,hsa05031:Amphetamine addiction,hsa04921:Oxytocin signaling pathway,hsa04015:Rap1 signaling pathway
SLFN5	schlafen family member 5 [Source:HGNC Symbol;Acc:HGNC:28286]	protein_coding	17	10.7536	1.09851	-3.2912	0.0241	0.701162	Down
S100A4	S100 calcium binding protein A4 [Source:HGNC Symbol;Acc:HGNC:10494]	protein_coding	1	451.287	46.0981	-3.29126	0.0267	0.711554	Down
PDE4B	phosphodiesterase 4B, cAMP-specific [Source:HGNC Symbol;Acc:HGNC:8781]	protein_coding	1	78.5482	8.00861	-3.29396	5e-05	0.00695197	Down		,hsa04024:cAMP signaling pathway
SLFN5	schlafen family member 5 [Source:HGNC Symbol;Acc:HGNC:28286]	protein_coding	17	10.2044	1.03905	-3.29584	5e-05	0.00695197	Down
ARL4A	ADP-ribosylation factor-like 4A [Source:HGNC Symbol;Acc:HGNC:695]	protein_coding	7	32.5384	3.30275	-3.3004	0.0052	0.270387	Down
GPR183	G protein-coupled receptor 183 [Source:HGNC Symbol;Acc:HGNC:3128]	protein_coding	13	478.084	48.1286	-3.3123	5e-05	0.00695197	Down
EIF1	eukaryotic translation initiation factor 1 [Source:HGNC Symbol;Acc:HGNC:3249]	protein_coding	17	29.6578	2.97298	-3.31843	0.03685	0.711554	Down
SKI	SKI proto-oncogene [Source:HGNC Symbol;Acc:HGNC:10896]	protein_coding	1	26.2073	2.62161	-3.32144	5e-05	0.00695197	Down
PHF20L1	PHD finger protein 20-like 1 [Source:HGNC Symbol;Acc:HGNC:24280]	protein_coding	8	1.79214	0.176511	-3.34386	0.02755	0.711554	Down	yes
RPS16	ribosomal protein S16 [Source:HGNC Symbol;Acc:HGNC:10396]	protein_coding	19	30.8547	3.03587	-3.34531	0.02215	0.672448	Down	yes
CTB-152G17.6	NA	antisense	7	2.14611	0.211044	-3.34611	0.0378	0.711554	Down
PAQR3	progestin and adipoQ receptor family member III [Source:HGNC Symbol;Acc:HGNC:30130]	protein_coding	4	4.90076	0.481094	-3.34861	0.0397	0.711554	Down	yes
GRASP	GRP1 (general receptor for phosphoinositides 1)-associated scaffold protein [Source:HGNC Symbol;Acc:HGNC:18707]	protein_coding	12	6.81756	0.662511	-3.36324	0.0233	0.686372	Down	yes
EPC1	enhancer of polycomb homolog 1 (Drosophila) [Source:HGNC Symbol;Acc:HGNC:19876]	protein_coding	10	15.7622	1.52839	-3.36638	0.00125	0.0969796	Down	yes
GABARAPL1	GABA(A) receptor-associated protein like 1 [Source:HGNC Symbol;Acc:HGNC:4068]	protein_coding	12	39.689	3.82706	-3.37443	0.01445	0.532271	Down		,hsa04068:FoxO signaling pathway
CDKN1B	cyclin-dependent kinase inhibitor 1B (p27, Kip1) [Source:HGNC Symbol;Acc:HGNC:1785]	protein_coding	12	50.2328	4.83439	-3.37722	0.0011	0.0879184	Down		,hsa05169:Epstein-Barr virus infection,hsa05161:Hepatitis B,hsa04068:FoxO signaling pathway,hsa05203:Viral carcinogenesis,hsa05200:Pathways in cancer,hsa04151:PI3K-Akt signaling pathway,hsa05162:Measles,hsa05220:Chronic myeloid leukemia
ATP1A1	ATPase, Na+/K+ transporting, alpha 1 polypeptide [Source:HGNC Symbol;Acc:HGNC:799]	protein_coding	1	4.08258	0.392564	-3.37848	0.0323	0.711554	Down		,hsa04024:cAMP signaling pathway,hsa04022:cGMP-PKG signaling pathway,hsa04261:Adrenergic signaling in cardiomyocytes
CD69	CD69 molecule [Source:HGNC Symbol;Acc:HGNC:1694]	protein_coding	12	136.351	13.0646	-3.38359	0.0007	0.0623825	Down
RP11-138A9.2	NA	lincRNA	7	4.22751	0.403949	-3.38756	5e-05	0.00695197	Down
MALAT1	Metastasis associated lung adenocarcinoma transcript 1 [Source:RFAM;Acc:RF01871]	misc_RNA	11	108.372	10.2866	-3.39716	0.0296	0.711554	Down
RHBDD2	rhomboid domain containing 2 [Source:HGNC Symbol;Acc:HGNC:23082]	protein_coding	7	43.399	4.054	-3.42024	0.0192	0.620227	Down	yes
VIM-AS1	VIM antisense RNA 1 [Source:HGNC Symbol;Acc:HGNC:44879]	antisense	10	5.32163	0.495025	-3.42629	0.04835	0.711554	Down	yes
CCNL1	cyclin L1 [Source:HGNC Symbol;Acc:HGNC:20569]	protein_coding	3	15.5048	1.43794	-3.43064	0.03935	0.711554	Down
PNRC1	proline-rich nuclear receptor coactivator 1 [Source:HGNC Symbol;Acc:HGNC:17278]	protein_coding	6	64.3428	5.90732	-3.4452	5e-05	0.00695197	Down
RP11-138A9.1	NA	lincRNA	7	10.0634	0.911974	-3.46398	0.0001	0.0126828	Down
CLK1	CDC-like kinase 1 [Source:HGNC Symbol;Acc:HGNC:2068]	protein_coding	2	174.064	15.7668	-3.46465	0.049	0.711554	Down
ARRDC2	arrestin domain containing 2 [Source:HGNC Symbol;Acc:HGNC:25225]	protein_coding	19	17.5318	1.58678	-3.46581	0.0024	0.15754	Down
PPP2R5C	protein phosphatase 2, regulatory subunit B', gamma [Source:HGNC Symbol;Acc:HGNC:9311]	protein_coding	14	15.9915	1.44122	-3.47195	0.0453	0.711554	Down		,hsa04151:PI3K-Akt signaling pathway,hsa04261:Adrenergic signaling in cardiomyocytes
RGS2	regulator of G-protein signaling 2 [Source:HGNC Symbol;Acc:HGNC:9998]	protein_coding	1	60.4004	5.43226	-3.47493	5e-05	0.00695197	Down		,hsa04022:cGMP-PKG signaling pathway,hsa04921:Oxytocin signaling pathway
CH17-373J23.1	NA	lincRNA	1	19.6526	1.75864	-3.48219	0.03375	0.711554	Down	yes
MALAT1	Metastasis associated lung adenocarcinoma transcript 1 [Source:RFAM;Acc:RF01871]	misc_RNA	11	124.74	11.0656	-3.49478	5e-05	0.00695197	Down
JMY	junction mediating and regulatory protein, p53 cofactor [Source:HGNC Symbol;Acc:HGNC:28916]	protein_coding	5	10.9204	0.96756	-3.49654	5e-05	0.00695197	Down
SPTAN1	spectrin, alpha, non-erythrocytic 1 [Source:HGNC Symbol;Acc:HGNC:11273]	protein_coding	9	26.7326	2.3624	-3.50027	0.0308	0.711554	Down
NLRP1	NLR family, pyrin domain containing 1 [Source:HGNC Symbol;Acc:HGNC:14374]	protein_coding	17	8.97412	0.78967	-3.50645	0.0186	0.613955	Down	yes
SNRNP200	small nuclear ribonucleoprotein 200kDa (U5) [Source:HGNC Symbol;Acc:HGNC:30859]	protein_coding	2	2.16522	0.190002	-3.51043	0.0356	0.711554	Down	yes
FYN	FYN proto-oncogene, Src family tyrosine kinase [Source:HGNC Symbol;Acc:HGNC:4037]	protein_coding	6	37.5878	3.28558	-3.51604	0.04965	0.711554	Down		,hsa04380:Osteoclast differentiation,hsa04660:T cell receptor signaling pathway,hsa05416:Viral myocarditis,hsa04510:Focal adhesion,hsa05162:Measles
MARS	methionyl-tRNA synthetase [Source:HGNC Symbol;Acc:HGNC:6898]	protein_coding	12	9.54902	0.829915	-3.52432	0.0472	0.711554	Down
CLK1	CDC-like kinase 1 [Source:HGNC Symbol;Acc:HGNC:2068]	protein_coding	2	36.2128	3.13416	-3.53035	0.0065	0.314799	Down
ABHD17A	abhydrolase domain containing 17A [Source:HGNC Symbol;Acc:HGNC:28756]	protein_coding	19	5.21691	0.451419	-3.53066	0.0256	0.711554	Down
PER1	period circadian clock 1 [Source:HGNC Symbol;Acc:HGNC:8845]	protein_coding	17	34.7009	2.97125	-3.54583	0.00015	0.0178152	Down		,hsa05168:Herpes simplex infection
SYNE2	spectrin repeat containing, nuclear envelope 2 [Source:HGNC Symbol;Acc:HGNC:17084]	protein_coding	14	7.91652	0.671778	-3.55881	0.00075	0.0658229	Down
GCNT4	glucosaminyl (N-acetyl) transferase 4, core 2 [Source:HGNC Symbol;Acc:HGNC:17973]	protein_coding	5	4.80412	0.405868	-3.56519	0.00015	0.0178152	Down
SAT1	spermidine/spermine N1-acetyltransferase 1 [Source:HGNC Symbol;Acc:HGNC:10540]	protein_coding	X	57.8786	4.80812	-3.58948	0.02315	0.686372	Down
FAM107B	family with sequence similarity 107, member B [Source:HGNC Symbol;Acc:HGNC:23726]	protein_coding	10	3.13236	0.260046	-3.59041	0.04155	0.711554	Down	yes
GNLY	granulysin [Source:HGNC Symbol;Acc:HGNC:4414]	protein_coding	2	122.103	10.0194	-3.60722	0.023	0.686372	Down	yes
HIST1H3H	histone cluster 1, H3h [Source:HGNC Symbol;Acc:HGNC:4775]	protein_coding	6	1.47115	0.12048	-3.61008	0.03525	0.711554	Down	yes
ARL4C	ADP-ribosylation factor-like 4C [Source:HGNC Symbol;Acc:HGNC:698]	protein_coding	2	40.4409	3.30288	-3.61402	0.0008	0.0694437	Down
KLF6	Kruppel-like factor 6 [Source:HGNC Symbol;Acc:HGNC:2235]	protein_coding	10	194.47	15.8102	-3.62061	5e-05	0.00695197	Down
ZNF652	zinc finger protein 652 [Source:HGNC Symbol;Acc:HGNC:29147]	protein_coding	17	3.05218	0.247617	-3.62366	0.0142	0.526726	Down
B2M	beta-2-microglobulin [Source:HGNC Symbol;Acc:HGNC:914]	protein_coding	15	59.8556	4.84196	-3.62782	0.01565	0.552454	Down
CALM1	calmodulin 1 (phosphorylase kinase, delta) [Source:HGNC Symbol;Acc:HGNC:1442]	protein_coding	14	10.6259	0.851257	-3.64185	0.02065	0.648602	Down		,hsa04024:cAMP signaling pathway,hsa04022:cGMP-PKG signaling pathway,hsa04910:Insulin signaling pathway,hsa04915:Estrogen signaling pathway,hsa04261:Adrenergic signaling in cardiomyocytes,hsa05031:Amphetamine addiction,hsa04921:Oxytocin signaling pathway,hsa04015:Rap1 signaling pathway
FOSL2	FOS-like antigen 2 [Source:HGNC Symbol;Acc:HGNC:3798]	protein_coding	2	58.2742	4.65315	-3.64658	0.00085	0.0725939	Down		,hsa04380:Osteoclast differentiation
PARD6G	par-6 family cell polarity regulator gamma [Source:HGNC Symbol;Acc:HGNC:16076]	protein_coding	18	1.67294	0.133145	-3.65131	0.02565	0.711554	Down	yes	,hsa04144:Endocytosis,hsa04015:Rap1 signaling pathway
NR4A2	nuclear receptor subfamily 4, group A, member 2 [Source:HGNC Symbol;Acc:HGNC:7981]	protein_coding	2	102.956	8.18764	-3.65243	5e-05	0.00695197	Down
GPCPD1	glycerophosphocholine phosphodiesterase GDE1 homolog (S. cerevisiae) [Source:HGNC Symbol;Acc:HGNC:26957]	protein_coding	20	30.8477	2.41772	-3.67344	0.00105	0.0852082	Down		,hsa05231:Choline metabolism in cancer
RP11-888D10.4	NA	sense_intronic	18	4.37709	0.339289	-3.68939	0.03985	0.711554	Down
ATHL1	ATH1, acid trehalase-like 1 (yeast) [Source:HGNC Symbol;Acc:HGNC:26210]	protein_coding	11	18.9341	1.45678	-3.70013	0.0102	0.42865	Down
TMEM63A	transmembrane protein 63A [Source:HGNC Symbol;Acc:HGNC:29118]	protein_coding	1	12.2899	0.938993	-3.71021	0.0057	0.287676	Down
HIPK1	homeodomain interacting protein kinase 1 [Source:HGNC Symbol;Acc:HGNC:19006]	protein_coding	1	31.3238	2.38182	-3.71712	0.03305	0.711554	Down
STAT3	signal transducer and activator of transcription 3 (acute-phase response factor) [Source:HGNC Symbol;Acc:HGNC:11364]	protein_coding	17	3.33687	0.253664	-3.71751	0.02555	0.711554	Down		,hsa05169:Epstein-Barr virus infection,hsa05161:Hepatitis B,hsa04068:FoxO signaling pathway,hsa05203:Viral carcinogenesis,hsa05200:Pathways in cancer,hsa05321:Inflammatory bowel disease (IBD),hsa04917:Prolactin signaling pathway,hsa05145:Toxoplasmosis,hsa05162:Measles,hsa04630:Jak-STAT signaling pathway,hsa05212:Pancreatic cancer,hsa05205:Proteoglycans in cancer
DOCK10	dedicator of cytokinesis 10 [Source:HGNC Symbol;Acc:HGNC:23479]	protein_coding	2	19.3565	1.46194	-3.72686	0.0465	0.711554	Down	yes
ARRDC3	arrestin domain containing 3 [Source:HGNC Symbol;Acc:HGNC:29263]	protein_coding	5	30.2195	2.28132	-3.72754	0.0261	0.711554	Down
KLF3	Kruppel-like factor 3 (basic) [Source:HGNC Symbol;Acc:HGNC:16516]	protein_coding	4	40.7644	3.06915	-3.7314	5e-05	0.00695197	Down
SLC2A3	solute carrier family 2 (facilitated glucose transporter), member 3 [Source:HGNC Symbol;Acc:HGNC:11007]	protein_coding	12	194.702	14.5105	-3.7461	0.00035	0.035583	Down
RPS27	ribosomal protein S27 [Source:HGNC Symbol;Acc:HGNC:10416]	protein_coding	1	18.3862	1.36622	-3.75036	0.0436	0.711554	Down
IFT20	intraflagellar transport 20 [Source:HGNC Symbol;Acc:HGNC:30989]	protein_coding	17	3.69327	0.272153	-3.76241	0.03405	0.711554	Down	yes
LINC00672	long intergenic non-protein coding RNA 672 [Source:HGNC Symbol;Acc:HGNC:44353]	lincRNA	17	0.812682	0.0598719	-3.76274	0.0408	0.711554	Down	yes
CHD2	chromodomain helicase DNA binding protein 2 [Source:HGNC Symbol;Acc:HGNC:1917]	protein_coding	15	3.09782	0.227338	-3.76834	0.0495	0.711554	Down
MYLIP	myosin regulatory light chain interacting protein [Source:HGNC Symbol;Acc:HGNC:21155]	protein_coding	6	20.4531	1.49822	-3.771	0.00225	0.150809	Down
TANC2	tetratricopeptide repeat, ankyrin repeat and coiled-coil containing 2 [Source:HGNC Symbol;Acc:HGNC:30212]	protein_coding	17	1.73275	0.125789	-3.78398	0.0159	0.55664	Down	yes
ADGRE5	adhesion G protein-coupled receptor E5 [Source:HGNC Symbol;Acc:HGNC:1711]	protein_coding	19	52.44	3.77342	-3.79672	0.01105	0.450371	Down
ARL4C	ADP-ribosylation factor-like 4C [Source:HGNC Symbol;Acc:HGNC:698]	protein_coding	2	69.8535	5.02114	-3.79825	5e-05	0.00695197	Down
ARRDC3	arrestin domain containing 3 [Source:HGNC Symbol;Acc:HGNC:29263]	protein_coding	5	9.10296	0.646678	-3.81522	0.00105	0.0852082	Down
SESN3	sestrin 3 [Source:HGNC Symbol;Acc:HGNC:23060]	protein_coding	11	38.7687	2.74803	-3.81842	0.0007	0.0623825	Down
ZNF207	zinc finger protein 207 [Source:HGNC Symbol;Acc:HGNC:12998]	protein_coding	17	13.3125	0.943161	-3.81913	0.0248	0.711554	Down	yes
RP11-180M15.7	NA	sense_intronic	12	17.7702	1.256	-3.82255	0.04005	0.711554	Down	yes
KLHL24	kelch-like family member 24 [Source:HGNC Symbol;Acc:HGNC:25947]	protein_coding	3	6.16457	0.434909	-3.82521	5e-05	0.00695197	Down
MIER1	mesoderm induction early response 1, transcriptional regulator [Source:HGNC Symbol;Acc:HGNC:29657]	protein_coding	1	4.01307	0.27669	-3.85836	0.03335	0.711554	Down	yes
ZNF831	zinc finger protein 831 [Source:HGNC Symbol;Acc:HGNC:16167]	protein_coding	20	5.50042	0.378543	-3.86101	5e-05	0.00695197	Down
PDE4DIP	phosphodiesterase 4D interacting protein [Source:HGNC Symbol;Acc:HGNC:15580]	protein_coding	1	2.76201	0.189564	-3.86496	0.0408	0.711554	Down	yes
MIATNB	MIAT neighbor (non-protein coding) [Source:HGNC Symbol;Acc:HGNC:50731]	lincRNA	22	5.012	0.343967	-3.86504	0.0427	0.711554	Down	yes
LAPTM5	lysosomal protein transmembrane 5 [Source:HGNC Symbol;Acc:HGNC:29612]	protein_coding	1	9.75976	0.659478	-3.88745	0.04175	0.711554	Down
MALAT1	Metastasis associated lung adenocarcinoma transcript 1 [Source:RFAM;Acc:RF01871]	misc_RNA	11	349.892	23.5688	-3.89196	0.0477	0.711554	Down
CALM1	calmodulin 1 (phosphorylase kinase, delta) [Source:HGNC Symbol;Acc:HGNC:1442]	protein_coding	14	50.2082	3.35327	-3.90428	0.0427	0.711554	Down		,hsa04024:cAMP signaling pathway,hsa04022:cGMP-PKG signaling pathway,hsa04910:Insulin signaling pathway,hsa04915:Estrogen signaling pathway,hsa04261:Adrenergic signaling in cardiomyocytes,hsa05031:Amphetamine addiction,hsa04921:Oxytocin signaling pathway,hsa04015:Rap1 signaling pathway
TSPYL2	TSPY-like 2 [Source:HGNC Symbol;Acc:HGNC:24358]	protein_coding	X	77.2121	5.15548	-3.90465	0.0358	0.711554	Down	yes
STK4	serine/threonine kinase 4 [Source:HGNC Symbol;Acc:HGNC:11408]	protein_coding	20	10.2819	0.686493	-3.90472	0.0311	0.711554	Down		,hsa04068:FoxO signaling pathway,hsa05200:Pathways in cancer,hsa05223:Non-small cell lung cancer
PNRC1	proline-rich nuclear receptor coactivator 1 [Source:HGNC Symbol;Acc:HGNC:17278]	protein_coding	6	145.43	9.69854	-3.90641	5e-05	0.00695197	Down
PLAC8	placenta-specific 8 [Source:HGNC Symbol;Acc:HGNC:19254]	protein_coding	4	294.565	19.516	-3.91586	5e-05	0.00695197	Down
CNOT6L	CCR4-NOT transcription complex, subunit 6-like [Source:HGNC Symbol;Acc:HGNC:18042]	protein_coding	4	43.8652	2.87834	-3.92977	0.015	0.541543	Down
RP11-135N5.3	NA	TEC	17	4.775	0.311895	-3.93637	0.0377	0.711554	Down
TNFAIP3	tumor necrosis factor, alpha-induced protein 3 [Source:HGNC Symbol;Acc:HGNC:11896]	protein_coding	6	784.316	50.7929	-3.94874	5e-05	0.00695197	Down		,hsa05169:Epstein-Barr virus infection,hsa04668:TNF signaling pathway,hsa05162:Measles
YWHAB	tyrosine 3-monooxygenase/tryptophan 5-monooxygenase activation protein, beta [Source:HGNC Symbol;Acc:HGNC:12849]	protein_coding	20	24.5262	1.58226	-3.95427	0.0495	0.711554	Down	yes	,hsa05169:Epstein-Barr virus infection,hsa05161:Hepatitis B,hsa05203:Viral carcinogenesis,hsa04151:PI3K-Akt signaling pathway
GZMA	granzyme A (granzyme 1, cytotoxic T-lymphocyte-associated serine esterase 3) [Source:HGNC Symbol;Acc:HGNC:4708]	protein_coding	5	31.2542	1.99608	-3.96881	5e-05	0.00695197	Down
HLA-C	major histocompatibility complex, class I, C [Source:HGNC Symbol;Acc:HGNC:4933]	protein_coding	6	7.17961	0.454747	-3.98077	0.03875	0.711554	Down	yes	,hsa05169:Epstein-Barr virus infection,hsa05203:Viral carcinogenesis,hsa05166:HTLV-I infection,hsa05416:Viral myocarditis,hsa04144:Endocytosis,hsa05168:Herpes simplex infection,hsa05332:Graft-versus-host disease
NDFIP1	Nedd4 family interacting protein 1 [Source:HGNC Symbol;Acc:HGNC:17592]	protein_coding	5	6.55833	0.40516	-4.01676	0.03005	0.711554	Down
PPP2R5C	protein phosphatase 2, regulatory subunit B', gamma [Source:HGNC Symbol;Acc:HGNC:9311]	protein_coding	14	12.6043	0.768576	-4.03558	0.0264	0.711554	Down		,hsa04151:PI3K-Akt signaling pathway,hsa04261:Adrenergic signaling in cardiomyocytes
PHF1	PHD finger protein 1 [Source:HGNC Symbol;Acc:HGNC:8919]	protein_coding	6	6.45843	0.391856	-4.04279	0.037	0.711554	Down
C16orf54	chromosome 16 open reading frame 54 [Source:HGNC Symbol;Acc:HGNC:26649]	protein_coding	16	44.6769	2.70475	-4.04596	5e-05	0.00695197	Down
RHOH	ras homolog family member H [Source:HGNC Symbol;Acc:HGNC:686]	protein_coding	4	7.62953	0.460742	-4.04956	0.04765	0.711554	Down	yes	,hsa04670:Leukocyte transendothelial migration
RANBP2	RAN binding protein 2 [Source:HGNC Symbol;Acc:HGNC:9848]	protein_coding	2	31.8684	1.91411	-4.05738	0.0291	0.711554	Down
FOSL2	FOS-like antigen 2 [Source:HGNC Symbol;Acc:HGNC:3798]	protein_coding	2	33.1771	1.97496	-4.07029	0.0006	0.0550934	Down		,hsa04380:Osteoclast differentiation
TRAF1	TNF receptor-associated factor 1 [Source:HGNC Symbol;Acc:HGNC:12031]	protein_coding	9	5.79691	0.342799	-4.07985	0.0278	0.711554	Down		,hsa05169:Epstein-Barr virus infection,hsa05203:Viral carcinogenesis,hsa04668:TNF signaling pathway,hsa05200:Pathways in cancer,hsa05168:Herpes simplex infection
METTL15P1	methyltransferase like 15 pseudogene 1 [Source:HGNC Symbol;Acc:HGNC:31926]	processed_pseudogene	3	2.67787	0.15799	-4.08318	0.0247	0.711129	Down	yes
PPP2R5C	protein phosphatase 2, regulatory subunit B', gamma [Source:HGNC Symbol;Acc:HGNC:9311]	protein_coding	14	19.6044	1.14035	-4.10363	0.0401	0.711554	Down		,hsa04151:PI3K-Akt signaling pathway,hsa04261:Adrenergic signaling in cardiomyocytes
ZFP36L2	ZFP36 ring finger protein-like 2 [Source:HGNC Symbol;Acc:HGNC:1108]	protein_coding	2	252.477	14.6856	-4.10367	5e-05	0.00695197	Down
TRANK1	tetratricopeptide repeat and ankyrin repeat containing 1 [Source:HGNC Symbol;Acc:HGNC:29011]	protein_coding	3	7.23567	0.420258	-4.10578	5e-05	0.00695197	Down
ZNF430	zinc finger protein 430 [Source:HGNC Symbol;Acc:HGNC:20808]	protein_coding	19	1.67801	0.0958349	-4.13005	0.04735	0.711554	Down	yes
CHD2	chromodomain helicase DNA binding protein 2 [Source:HGNC Symbol;Acc:HGNC:1917]	protein_coding	15	13.1512	0.750168	-4.13184	0.0464	0.711554	Down
IDS	Iduronate 2-sulfatase (Hunter syndrome), isoform CRA_e; Uncharacterized protein; cDNA FLJ42669 fis, clone BRAMY2022168, highly similar to IDURONATE 2-SULFATASE (EC 3.1.6.13) [Source:UniProtKB/TrEMBL;Acc:B3KWA1]	protein_coding	X	7.28575	0.41471	-4.1349	0.02775	0.711554	Down
CTA-212A2.1	NA	TEC	22	2.91521	0.164884	-4.14407	0.04385	0.711554	Down	yes
CLK1	CDC-like kinase 1 [Source:HGNC Symbol;Acc:HGNC:2068]	protein_coding	2	99.1886	5.59851	-4.14706	0.00905	0.395221	Down
TMC6	transmembrane channel-like 6 [Source:HGNC Symbol;Acc:HGNC:18021]	protein_coding	17	2.86269	0.160924	-4.15291	0.04155	0.711554	Down	yes
RNF114	ring finger protein 114 [Source:HGNC Symbol;Acc:HGNC:13094]	protein_coding	20	4.43773	0.247904	-4.16197	0.04205	0.711554	Down	yes
P2RY10	purinergic receptor P2Y, G-protein coupled, 10 [Source:HGNC Symbol;Acc:HGNC:19906]	protein_coding	X	41.2474	2.27117	-4.1828	0.01155	0.463906	Down
CCDC64	coiled-coil domain containing 64 [Source:HGNC Symbol;Acc:HGNC:28095]	protein_coding	12	19.2861	1.0571	-4.18937	0.0291	0.711554	Down
UTRN	utrophin [Source:HGNC Symbol;Acc:HGNC:12635]	protein_coding	6	12.8468	0.699668	-4.19859	5e-05	0.00695197	Down
PDE4D	phosphodiesterase 4D, cAMP-specific [Source:HGNC Symbol;Acc:HGNC:8783]	protein_coding	5	20.7282	1.12478	-4.20388	0.00045	0.0437209	Down		,hsa04024:cAMP signaling pathway
PELI2	pellino E3 ubiquitin protein ligase family member 2 [Source:HGNC Symbol;Acc:HGNC:8828]	protein_coding	14	5.07795	0.274666	-4.20849	0.04945	0.711554	Down
HNRNPH3	heterogeneous nuclear ribonucleoprotein H3 (2H9) [Source:HGNC Symbol;Acc:HGNC:5043]	protein_coding	10	4.25965	0.221723	-4.26391	0.02025	0.641109	Down	yes
RP11-325I22.3	NA	TEC	5	0.998394	0.0518784	-4.2664	0.0368	0.711554	Down	yes
PIK3IP1	phosphoinositide-3-kinase interacting protein 1 [Source:HGNC Symbol;Acc:HGNC:24942]	protein_coding	22	43.4377	2.25278	-4.26917	0.01145	0.462189	Down
CAPN2	calpain 2, (m/II) large subunit [Source:HGNC Symbol;Acc:HGNC:1479]	protein_coding	1	2.70266	0.139293	-4.27818	0.04755	0.711554	Down	yes	,hsa04510:Focal adhesion,hsa04210:Apoptosis
PPP2R5C	protein phosphatase 2, regulatory subunit B', gamma [Source:HGNC Symbol;Acc:HGNC:9311]	protein_coding	14	17.6052	0.907228	-4.27839	0.00895	0.391661	Down		,hsa04151:PI3K-Akt signaling pathway,hsa04261:Adrenergic signaling in cardiomyocytes
DNAJB6	DnaJ (Hsp40) homolog, subfamily B, member 6 [Source:HGNC Symbol;Acc:HGNC:14888]	protein_coding	7	10.8157	0.542944	-4.31618	0.02415	0.702295	Down
PTPRC	protein tyrosine phosphatase, receptor type, C [Source:HGNC Symbol;Acc:HGNC:9666]	protein_coding	1	32.6781	1.63775	-4.31854	0.0132	0.504354	Down		,hsa04660:T cell receptor signaling pathway
NDUFA5	NADH dehydrogenase (ubiquinone) 1 alpha subcomplex, 5 [Source:HGNC Symbol;Acc:HGNC:7688]	protein_coding	7	1.14265	0.0567711	-4.33108	0.03315	0.711554	Down	yes	,hsa04932:Non-alcoholic fatty liver disease (NAFLD)
NR1D2	nuclear receptor subfamily 1, group D, member 2 [Source:HGNC Symbol;Acc:HGNC:7963]	protein_coding	3	11.2336	0.540736	-4.37675	0.03915	0.711554	Down
IL7R	interleukin 7 receptor [Source:HGNC Symbol;Acc:HGNC:6024]	protein_coding	5	118.456	5.67646	-4.38322	0.00045	0.0437209	Down		,hsa04068:FoxO signaling pathway,hsa04151:PI3K-Akt signaling pathway,hsa04630:Jak-STAT signaling pathway
AC003104.1	NA	sense_intronic	17	10.0559	0.477675	-4.39586	0.03385	0.711554	Down	yes
CDK16	cyclin-dependent kinase 16 [Source:HGNC Symbol;Acc:HGNC:8749]	protein_coding	X	2.6713	0.126142	-4.40442	0.0462	0.711554	Down	yes
TNFAIP3	tumor necrosis factor, alpha-induced protein 3 [Source:HGNC Symbol;Acc:HGNC:11896]	protein_coding	6	383.244	17.886	-4.42136	0.0365	0.711554	Down		,hsa05169:Epstein-Barr virus infection,hsa04668:TNF signaling pathway,hsa05162:Measles
AKAP13	A kinase (PRKA) anchor protein 13 [Source:HGNC Symbol;Acc:HGNC:371]	protein_coding	15	14.3846	0.65304	-4.46121	0.0464	0.711554	Down
LINC00893	long intergenic non-protein coding RNA 893 [Source:HGNC Symbol;Acc:HGNC:44265]	antisense	X	11.7862	0.530604	-4.47332	0.0349	0.711554	Down	yes
PDE4DIP	phosphodiesterase 4D interacting protein [Source:HGNC Symbol;Acc:HGNC:15580]	protein_coding	1	1.72639	0.0775747	-4.47603	0.01325	0.505353	Down	yes
PIK3R1	phosphoinositide-3-kinase, regulatory subunit 1 (alpha) [Source:HGNC Symbol;Acc:HGNC:8979]	protein_coding	5	16.7201	0.749002	-4.48047	0.01595	0.557469	Down	yes	,hsa05169:Epstein-Barr virus infection,hsa05161:Hepatitis B,hsa04380:Osteoclast differentiation,hsa04068:FoxO signaling pathway,hsa05203:Viral carcinogenesis,hsa04668:TNF signaling pathway,hsa04660:T cell receptor signaling pathway,hsa05166:HTLV-I infection,hsa04024:cAMP signaling pathway,hsa05210:Colorectal cancer,hsa05200:Pathways in cancer,hsa04917:Prolactin signaling pathway,hsa04670:Leukocyt…
TPPP	tubulin polymerization promoting protein [Source:HGNC Symbol;Acc:HGNC:24164]	protein_coding	5	5.12218	0.228048	-4.48935	0.04705	0.711554	Down
NR1D2	nuclear receptor subfamily 1, group D, member 2 [Source:HGNC Symbol;Acc:HGNC:7963]	protein_coding	3	13.0006	0.578131	-4.49104	0.0148	0.537375	Down
YWHAZ	tyrosine 3-monooxygenase/tryptophan 5-monooxygenase activation protein, zeta [Source:HGNC Symbol;Acc:HGNC:12855]	protein_coding	8	6.24739	0.27729	-4.49378	0.02305	0.686372	Down		,hsa05169:Epstein-Barr virus infection,hsa05161:Hepatitis B,hsa05203:Viral carcinogenesis,hsa04151:PI3K-Akt signaling pathway
RP11-75L1.1	NA	lincRNA	12	6.3534	0.280952	-4.49913	0.03235	0.711554	Down	yes
USP36	ubiquitin specific peptidase 36 [Source:HGNC Symbol;Acc:HGNC:20062]	protein_coding	17	5.14432	0.223891	-4.52212	0.0332	0.711554	Down	yes
Y_RNA	Y RNA [Source:RFAM;Acc:RF00019]	misc_RNA	3	18998.9	824.21	-4.52676	0.0192	0.620227	Down
AMZ2	archaelysin family metallopeptidase 2 [Source:HGNC Symbol;Acc:HGNC:28041]	protein_coding	17	2.16116	0.0891979	-4.59865	0.0453	0.711554	Down	yes
ZNF10	zinc finger protein 10 [Source:HGNC Symbol;Acc:HGNC:12879]	protein_coding	12	4.34195	0.179071	-4.59974	0.04475	0.711554	Down	yes
PTPRC	protein tyrosine phosphatase, receptor type, C [Source:HGNC Symbol;Acc:HGNC:9666]	protein_coding	1	30.5432	1.23927	-4.62328	0.02145	0.662916	Down		,hsa04660:T cell receptor signaling pathway
ITK	IL2-inducible T-cell kinase [Source:HGNC Symbol;Acc:HGNC:6171]	protein_coding	5	10.1636	0.411649	-4.62585	0.01735	0.58734	Down		,hsa04660:T cell receptor signaling pathway,hsa04670:Leukocyte transendothelial migration
SLC9A9	solute carrier family 9, subfamily A (NHE9, cation proton antiporter 9), member 9 [Source:HGNC Symbol;Acc:HGNC:20653]	protein_coding	3	6.02626	0.243472	-4.62943	0.0055	0.281155	Down
ISG20	interferon stimulated exonuclease gene 20kDa [Source:HGNC Symbol;Acc:HGNC:6130]	protein_coding	15	4.69299	0.186052	-4.65673	0.04185	0.711554	Down
ODF2L	outer dense fiber of sperm tails 2-like [Source:HGNC Symbol;Acc:HGNC:29225]	protein_coding	1	9.06802	0.353493	-4.68103	0.02335	0.687527	Down	yes
JUN	jun proto-oncogene [Source:HGNC Symbol;Acc:HGNC:6204]	protein_coding	1	125.102	4.77616	-4.71111	5e-05	0.00695197	Down		,hsa05169:Epstein-Barr virus infection,hsa05161:Hepatitis B,hsa04380:Osteoclast differentiation,hsa05203:Viral carcinogenesis,hsa04668:TNF signaling pathway,hsa04660:T cell receptor signaling pathway,hsa05166:HTLV-I infection,hsa04024:cAMP signaling pathway,hsa05210:Colorectal cancer,hsa05200:Pathways in cancer,hsa05321:Inflammatory bowel disease (IBD),hsa04510:Focal adhesion,hsa05168:Herpes simp…
TMEM243	transmembrane protein 243, mitochondrial [Source:HGNC Symbol;Acc:HGNC:21707]	protein_coding	7	6.59762	0.250547	-4.71879	0.03575	0.711554	Down	yes
CD44	CD44 molecule (Indian blood group) [Source:HGNC Symbol;Acc:HGNC:1681]	protein_coding	11	18.8238	0.706459	-4.73581	0.0147	0.535581	Down		,hsa05169:Epstein-Barr virus infection,hsa05205:Proteoglycans in cancer
SARAF	store-operated calcium entry-associated regulatory factor [Source:HGNC Symbol;Acc:HGNC:28789]	protein_coding	8	37.2601	1.34535	-4.79158	0.04055	0.711554	Down
PRKAR1A	protein kinase, cAMP-dependent, regulatory, type I, alpha [Source:HGNC Symbol;Acc:HGNC:9388]	protein_coding	17	9.3631	0.333412	-4.81161	0.0465	0.711554	Down	yes	,hsa04910:Insulin signaling pathway
ITGA4	integrin, alpha 4 (antigen CD49D, alpha 4 subunit of VLA-4 receptor) [Source:HGNC Symbol;Acc:HGNC:6140]	protein_coding	2	2.81337	0.100129	-4.81237	0.049	0.711554	Down		,hsa04670:Leukocyte transendothelial migration,hsa04151:PI3K-Akt signaling pathway,hsa04510:Focal adhesion,hsa05140:Leishmaniasis
NEU1	sialidase 1 (lysosomal sialidase) [Source:HGNC Symbol;Acc:HGNC:7758]	protein_coding	6	3.04827	0.107632	-4.8238	0.042	0.711554	Down	yes
CH507-42P11.8	Protein LOC102724428; SNF1-like kinase, isoform CRA_a [Source:UniProtKB/TrEMBL;Acc:A0A0B4J2F2]	protein_coding	21	8.5351	0.292056	-4.86909	5e-05	0.00695197	Down
SAMD9	sterile alpha motif domain containing 9 [Source:HGNC Symbol;Acc:HGNC:1348]	protein_coding	7	3.18439	0.108195	-4.87932	0.0103	0.431425	Down
NR4A2	nuclear receptor subfamily 4, group A, member 2 [Source:HGNC Symbol;Acc:HGNC:7981]	protein_coding	2	51.6246	1.73837	-4.89225	0.03985	0.711554	Down
RP11-48B3.4	NA	lincRNA	8	1.9207	0.0643436	-4.89969	0.039	0.711554	Down	yes
PPP2R5C	protein phosphatase 2, regulatory subunit B', gamma [Source:HGNC Symbol;Acc:HGNC:9311]	protein_coding	14	5.83506	0.194452	-4.90726	0.0154	0.548812	Down		,hsa04151:PI3K-Akt signaling pathway,hsa04261:Adrenergic signaling in cardiomyocytes
RP11-437B10.1	NA	protein_coding	15	1.35645	0.0446953	-4.92357	0.0283	0.711554	Down
MBTD1	mbt domain containing 1 [Source:HGNC Symbol;Acc:HGNC:19866]	protein_coding	17	1.17589	0.0376443	-4.96518	0.043	0.711554	Down	yes
LRRFIP1	leucine rich repeat (in FLII) interacting protein 1 [Source:HGNC Symbol;Acc:HGNC:6702]	protein_coding	2	15.8451	0.503263	-4.97658	0.0406	0.711554	Down
IFIT2	interferon-induced protein with tetratricopeptide repeats 2 [Source:HGNC Symbol;Acc:HGNC:5409]	protein_coding	10	10.5783	0.335292	-4.97955	0.0408	0.711554	Down
PTPRC	protein tyrosine phosphatase, receptor type, C [Source:HGNC Symbol;Acc:HGNC:9666]	protein_coding	1	40.5703	1.28412	-4.98157	0.0125	0.487278	Down		,hsa04660:T cell receptor signaling pathway
AHNAK	AHNAK nucleoprotein [Source:HGNC Symbol;Acc:HGNC:347]	protein_coding	11	295.755	9.12287	-5.01877	0.00035	0.035583	Down
INE2	inactivation escape 2 (non-protein coding) [Source:HGNC Symbol;Acc:HGNC:6061]	antisense	X	8.68424	0.254495	-5.09269	0.03715	0.711554	Down
ZBTB10	zinc finger and BTB domain containing 10 [Source:HGNC Symbol;Acc:HGNC:30953]	protein_coding	8	5.05248	0.145403	-5.11887	0.00705	0.331825	Down
ADGRE5	adhesion G protein-coupled receptor E5 [Source:HGNC Symbol;Acc:HGNC:1711]	protein_coding	19	7.93158	0.226217	-5.13183	0.02325	0.686372	Down
PABPC1	poly(A) binding protein, cytoplasmic 1 [Source:HGNC Symbol;Acc:HGNC:8554]	protein_coding	8	279.12	7.91406	-5.14032	0.02115	0.656839	Down
LDLRAD4	low density lipoprotein receptor class A domain containing 4 [Source:HGNC Symbol;Acc:HGNC:1224]	protein_coding	18	1.29084	0.0364938	-5.14452	0.03075	0.711554	Down	yes
CA5B	carbonic anhydrase VB, mitochondrial [Source:HGNC Symbol;Acc:HGNC:1378]	protein_coding	X	31.4662	0.888884	-5.14566	0.03995	0.711554	Down
AUTS2	autism susceptibility candidate 2 [Source:HGNC Symbol;Acc:HGNC:14262]	protein_coding	7	10.3137	0.290984	-5.14748	0.04875	0.711554	Down
RP11-324I22.3	NA	sense_intronic	10	55.6405	1.55884	-5.15759	0.027	0.711554	Down
CXCR4	chemokine (C-X-C motif) receptor 4 [Source:HGNC Symbol;Acc:HGNC:2561]	protein_coding	2	533.518	14.8768	-5.1644	0.00435	0.238279	Down		,hsa05200:Pathways in cancer,hsa04144:Endocytosis,hsa04670:Leukocyte transendothelial migration
IDS	Iduronate 2-sulfatase (Hunter syndrome), isoform CRA_e; Uncharacterized protein; cDNA FLJ42669 fis, clone BRAMY2022168, highly similar to IDURONATE 2-SULFATASE (EC 3.1.6.13) [Source:UniProtKB/TrEMBL;Acc:B3KWA1]	protein_coding	X	9.2474	0.253407	-5.18952	0.03355	0.711554	Down
ZNF331	zinc finger protein 331 [Source:HGNC Symbol;Acc:HGNC:15489]	protein_coding	19	66.307	1.81045	-5.19474	0.0009	0.0760464	Down
CTD-2357A8.2	NA	TEC	17	13.5754	0.368883	-5.20168	0.03015	0.711554	Down
RPS24	ribosomal protein S24 [Source:HGNC Symbol;Acc:HGNC:10411]	protein_coding	10	201.628	5.45267	-5.20859	0.0066	0.318187	Down
MYADM	myeloid-associated differentiation marker [Source:HGNC Symbol;Acc:HGNC:7544]	protein_coding	19	75.3562	2.03711	-5.20913	0.03125	0.711554	Down
TNFAIP3	tumor necrosis factor, alpha-induced protein 3 [Source:HGNC Symbol;Acc:HGNC:11896]	protein_coding	6	339.537	9.13154	-5.21657	0.02745	0.711554	Down		,hsa05169:Epstein-Barr virus infection,hsa04668:TNF signaling pathway,hsa05162:Measles
ARL4A	ADP-ribosylation factor-like 4A [Source:HGNC Symbol;Acc:HGNC:695]	protein_coding	7	15.3896	0.410354	-5.22895	0.04755	0.711554	Down
NR4A2	nuclear receptor subfamily 4, group A, member 2 [Source:HGNC Symbol;Acc:HGNC:7981]	protein_coding	2	53.3346	1.41588	-5.2353	0.0368	0.711554	Down
YPEL5	yippee-like 5 (Drosophila) [Source:HGNC Symbol;Acc:HGNC:18329]	protein_coding	2	213.302	5.6374	-5.24172	0.00045	0.0437209	Down
PDE3B	phosphodiesterase 3B, cGMP-inhibited [Source:HGNC Symbol;Acc:HGNC:8779]	protein_coding	11	4.1865	0.108031	-5.27623	0.0174	0.588092	Down		,hsa04024:cAMP signaling pathway,hsa04022:cGMP-PKG signaling pathway,hsa04923:Regulation of lipolysis in adipocytes,hsa04910:Insulin signaling pathway
ZFP36	ZFP36 ring finger protein [Source:HGNC Symbol;Acc:HGNC:12862]	protein_coding	19	514.069	13.2106	-5.28219	5e-05	0.00695197	Down		,hsa05166:HTLV-I infection
CCM2	cerebral cavernous malformation 2 [Source:HGNC Symbol;Acc:HGNC:21708]	protein_coding	7	1.4505	0.0370041	-5.29272	0.04865	0.711554	Down	yes
SIGIRR	single immunoglobulin and toll-interleukin 1 receptor (TIR) domain [Source:HGNC Symbol;Acc:HGNC:30575]	protein_coding	11	12.3838	0.313224	-5.30512	0.04185	0.711554	Down	yes
VPS37B	vacuolar protein sorting 37 homolog B (S. cerevisiae) [Source:HGNC Symbol;Acc:HGNC:25754]	protein_coding	12	46.1041	1.08928	-5.40345	0.02965	0.711554	Down		,hsa04144:Endocytosis
RP11-521I2.3	NA	sense_overlapping	8	3.7048	0.086318	-5.42359	0.0418	0.711554	Down	yes
SIRT2	sirtuin 2 [Source:HGNC Symbol;Acc:HGNC:10886]	protein_coding	19	1.58363	0.0352372	-5.48999	0.0282	0.711554	Down	yes
RARRES3	retinoic acid receptor responder (tazarotene induced) 3 [Source:HGNC Symbol;Acc:HGNC:9869]	protein_coding	11	77.7153	1.71384	-5.5029	0.0158	0.554055	Down
RPL3P6	ribosomal protein L3 pseudogene 6 [Source:HGNC Symbol;Acc:HGNC:36395]	processed_pseudogene	5	3.97982	0.0871029	-5.51384	0.02525	0.711554	Down
FAM46C	family with sequence similarity 46, member C [Source:HGNC Symbol;Acc:HGNC:24712]	protein_coding	1	86.7951	1.88901	-5.52191	5e-05	0.00695197	Down
KLRB1	killer cell lectin-like receptor subfamily B, member 1 [Source:HGNC Symbol;Acc:HGNC:6373]	protein_coding	12	51.1627	1.08778	-5.55564	5e-05	0.00695197	Down
IL10RA	interleukin 10 receptor, alpha [Source:HGNC Symbol;Acc:HGNC:5964]	protein_coding	11	9.64467	0.204257	-5.56127	0.0413	0.711554	Down		,hsa05169:Epstein-Barr virus infection,hsa05145:Toxoplasmosis,hsa04630:Jak-STAT signaling pathway
TGFB1	transforming growth factor, beta 1 [Source:HGNC Symbol;Acc:HGNC:11766]	protein_coding	19	70.7928	1.44329	-5.61617	0.0187	0.616615	Down		,hsa05161:Hepatitis B,hsa04380:Osteoclast differentiation,hsa04068:FoxO signaling pathway,hsa05166:HTLV-I infection,hsa05210:Colorectal cancer,hsa05200:Pathways in cancer,hsa05321:Inflammatory bowel disease (IBD),hsa04144:Endocytosis,hsa05145:Toxoplasmosis,hsa05142:Chagas disease (American trypanosomiasis),hsa05211:Renal cell carcinoma,hsa05212:Pancreatic cancer,hsa04932:Non-alcoholic fatty liver…
TP53INP1	tumor protein p53 inducible nuclear protein 1 [Source:HGNC Symbol;Acc:HGNC:18022]	protein_coding	8	15.3977	0.311382	-5.62788	0.03655	0.711554	Down		,hsa05166:HTLV-I infection
STAT4	signal transducer and activator of transcription 4 [Source:HGNC Symbol;Acc:HGNC:11365]	protein_coding	2	22.6416	0.445286	-5.6681	0.02055	0.64706	Down		,hsa05161:Hepatitis B,hsa05321:Inflammatory bowel disease (IBD),hsa04630:Jak-STAT signaling pathway
CXCR4	chemokine (C-X-C motif) receptor 4 [Source:HGNC Symbol;Acc:HGNC:2561]	protein_coding	2	1251.72	24.1996	-5.69279	5e-05	0.00695197	Down		,hsa05200:Pathways in cancer,hsa04144:Endocytosis,hsa04670:Leukocyte transendothelial migration
IL7R	interleukin 7 receptor [Source:HGNC Symbol;Acc:HGNC:6024]	protein_coding	5	63.8663	1.23262	-5.69525	0.02855	0.711554	Down		,hsa04068:FoxO signaling pathway,hsa04151:PI3K-Akt signaling pathway,hsa04630:Jak-STAT signaling pathway
YPEL5	yippee-like 5 (Drosophila) [Source:HGNC Symbol;Acc:HGNC:18329]	protein_coding	2	537.142	10.1786	-5.72169	0.00085	0.0725939	Down
PIK3IP1	phosphoinositide-3-kinase interacting protein 1 [Source:HGNC Symbol;Acc:HGNC:24942]	protein_coding	22	17.0569	0.29525	-5.85228	0.0436	0.711554	Down
ANXA1	annexin A1 [Source:HGNC Symbol;Acc:HGNC:533]	protein_coding	9	340.506	5.74531	-5.88915	5e-05	0.00695197	Down
QRSL1P3	glutaminyl-tRNA synthase (glutamine-hydrolyzing)-like 1 pseudogene 3 [Source:HGNC Symbol;Acc:HGNC:43669]	processed_pseudogene	14	13.485	0.223978	-5.91185	0.00875	0.387445	Down	yes
VIM	vimentin [Source:HGNC Symbol;Acc:HGNC:12692]	protein_coding	10	83.6021	1.37901	-5.92183	0.0133	0.505742	Down		,hsa05169:Epstein-Barr virus infection
MYADM	myeloid-associated differentiation marker [Source:HGNC Symbol;Acc:HGNC:7544]	protein_coding	19	128.371	2.11421	-5.92406	0.0004	0.0397131	Down
EIF4EP1	eukaryotic translation initiation factor 4E pseudogene 1 [Source:HGNC Symbol;Acc:HGNC:3292]	processed_pseudogene	20	16.7461	0.267503	-5.96812	0.04045	0.711554	Down
FTH1	ferritin, heavy polypeptide 1 [Source:HGNC Symbol;Acc:HGNC:3976]	protein_coding	11	28.149	0.44003	-5.99934	0.0193	0.622192	Down
RP1-153P14.3	NA	transcribed_processed_pseudogene	6	1.17266	0.0180648	-6.02045	0.0413	0.711554	Down	yes
IRS2	insulin receptor substrate 2 [Source:HGNC Symbol;Acc:HGNC:6126]	protein_coding	13	12.6136	0.192701	-6.03247	5e-05	0.00695197	Down		,hsa04068:FoxO signaling pathway,hsa04022:cGMP-PKG signaling pathway,hsa04923:Regulation of lipolysis in adipocytes,hsa04910:Insulin signaling pathway,hsa04932:Non-alcoholic fatty liver disease (NAFLD)
FTH1	ferritin, heavy polypeptide 1 [Source:HGNC Symbol;Acc:HGNC:3976]	protein_coding	11	177.865	2.69342	-6.0452	0.02685	0.711554	Down
NDRG1	N-myc downstream regulated 1 [Source:HGNC Symbol;Acc:HGNC:7679]	protein_coding	8	5.05017	0.0759043	-6.05601	0.0351	0.711554	Down
RP11-463O12.5	NA	TEC	12	8.80556	0.121116	-6.18396	0.0011	0.0879184	Down
ZFP36	ZFP36 ring finger protein [Source:HGNC Symbol;Acc:HGNC:12862]	protein_coding	19	143.289	1.91159	-6.22802	0.01635	0.565539	Down		,hsa05166:HTLV-I infection
DUSP1	dual specificity phosphatase 1 [Source:HGNC Symbol;Acc:HGNC:3064]	protein_coding	5	359.32	4.67754	-6.26338	5e-05	0.00695197	Down
TSC22D3	TSC22 domain family, member 3 [Source:HGNC Symbol;Acc:HGNC:3051]	protein_coding	X	551.94	7.01566	-6.29779	5e-05	0.00695197	Down
FAM65B	family with sequence similarity 65, member B [Source:HGNC Symbol;Acc:HGNC:13872]	protein_coding	6	10.9667	0.136579	-6.32725	0.023	0.686372	Down
BTG1	B-cell translocation gene 1, anti-proliferative [Source:HGNC Symbol;Acc:HGNC:1130]	protein_coding	12	68.1534	0.841172	-6.34024	0.0276	0.711554	Down
TSC22D3	TSC22 domain family, member 3 [Source:HGNC Symbol;Acc:HGNC:3051]	protein_coding	X	310.545	3.69646	-6.39252	0.01905	0.619476	Down
ASB8	ankyrin repeat and SOCS box containing 8 [Source:HGNC Symbol;Acc:HGNC:17183]	protein_coding	12	5.79591	0.0642623	-6.49492	0.0082	0.369791	Down	yes
AC091633.3	NA	antisense	3	9.21736	0.0987359	-6.54464	0.0408	0.711554	Down	yes
TCP11L2	t-complex 11, testis-specific-like 2 [Source:HGNC Symbol;Acc:HGNC:28627]	protein_coding	12	32.3347	0.346322	-6.54483	0.0147	0.535581	Down	yes
CYP4F35P	cytochrome P450, family 4, subfamily F, polypeptide 35, pseudogene [Source:HGNC Symbol;Acc:HGNC:39954]	lincRNA	18	3.4093	0.035428	-6.58844	0.0487	0.711554	Down	yes
IL7R	interleukin 7 receptor [Source:HGNC Symbol;Acc:HGNC:6024]	protein_coding	5	74.0128	0.75207	-6.62076	0.01935	0.623488	Down		,hsa04068:FoxO signaling pathway,hsa04151:PI3K-Akt signaling pathway,hsa04630:Jak-STAT signaling pathway
LINC00402	long intergenic non-protein coding RNA 402 [Source:HGNC Symbol;Acc:HGNC:42732]	lincRNA	13	3.63629	0.0367184	-6.62982	0.04895	0.711554	Down	yes
USP3	ubiquitin specific peptidase 3 [Source:HGNC Symbol;Acc:HGNC:12626]	protein_coding	15	25.2069	0.248906	-6.66208	0.0327	0.711554	Down
MED25	mediator complex subunit 25 [Source:HGNC Symbol;Acc:HGNC:28845]	protein_coding	19	2.71705	0.0231288	-6.87621	0.03525	0.711554	Down
ANXA1	annexin A1 [Source:HGNC Symbol;Acc:HGNC:533]	protein_coding	9	1254.88	9.74873	-7.00811	0.0004	0.0397131	Down
FOS	FBJ murine osteosarcoma viral oncogene homolog [Source:HGNC Symbol;Acc:HGNC:3796]	protein_coding	14	128.177	0.708415	-7.49932	0.0466	0.711554	Down		,hsa05161:Hepatitis B,hsa04380:Osteoclast differentiation,hsa04668:TNF signaling pathway,hsa04660:T cell receptor signaling pathway,hsa05166:HTLV-I infection,hsa04024:cAMP signaling pathway,hsa05210:Colorectal cancer,hsa05200:Pathways in cancer,hsa04917:Prolactin signaling pathway,hsa05168:Herpes simplex infection,hsa04915:Estrogen signaling pathway,hsa05231:Choline metabolism in cancer,hsa05142:…
CXCR4	chemokine (C-X-C motif) receptor 4 [Source:HGNC Symbol;Acc:HGNC:2561]	protein_coding	2	54.8362	0.290025	-7.56281	0.0258	0.711554	Down		,hsa05200:Pathways in cancer,hsa04144:Endocytosis,hsa04670:Leukocyte transendothelial migration
FOSB	FBJ murine osteosarcoma viral oncogene homolog B [Source:HGNC Symbol;Acc:HGNC:3797]	protein_coding	19	125.242	0.41879	-8.22427	0.0224	0.677126	Down		,hsa04380:Osteoclast differentiation,hsa05031:Amphetamine addiction
ANXA1	annexin A1 [Source:HGNC Symbol;Acc:HGNC:533]	protein_coding	9	98.9073	0.302756	-8.35178	0.00965	0.413745	Down
DNAJB13	DnaJ (Hsp40) homolog, subfamily B, member 13 [Source:HGNC Symbol;Acc:HGNC:30718]	protein_coding	11	1.56946	0.00466882	-8.393	0.0208	0.652024	Down	yes

## Sheet: HLA-DR- Teff (0 h vs 96 h)
Gene Name	Description	Gene_type	Chromosome	FPKM 0 h	FPKM 96 h	log 2 (fold change)	P value	Q value	Regulation	Is this unique compared to Total Teff 0 h 'vs' 96 h	Found in KEGG_pathways_from DAVID
TYMS	thymidylate synthetase [Source:HGNC Symbol;Acc:HGNC:12441]	protein_coding	18	0.237803	236.881	9.96018	0.03285	0.516069	UP		,hsa01100:Metabolic pathways,hsa00240:Pyrimidine metabolism,hsa00670:One carbon pool by folate
MKI67	marker of proliferation Ki-67 [Source:HGNC Symbol;Acc:HGNC:7107]	protein_coding	10	0.0792125	64.6018	9.67163	5e-05	0.00379552	UP
MCM2	minichromosome maintenance complex component 2 [Source:HGNC Symbol;Acc:HGNC:6944]	protein_coding	3	0.18465	51.4106	8.12113	0.03455	0.528089	UP		,hsa03030:DNA replication,hsa04110:Cell cycle
IL2RA	interleukin 2 receptor, alpha [Source:HGNC Symbol;Acc:HGNC:6008]	protein_coding	10	2.13287	466.625	7.77332	0.00735	0.210406	UP		,hsa05166:HTLV-I infection
TYMS	thymidylate synthetase [Source:HGNC Symbol;Acc:HGNC:12441]	protein_coding	18	0.889201	190.896	7.74606	0.0102	0.258868	UP		,hsa01100:Metabolic pathways,hsa00240:Pyrimidine metabolism,hsa00670:One carbon pool by folate
GSG2	germ cell associated 2 (haspin) [Source:HGNC Symbol;Acc:HGNC:19682]	protein_coding	17	0.0630953	11.8433	7.55233	0.04885	0.579181	UP	yes
RAD51	RAD51 recombinase [Source:HGNC Symbol;Acc:HGNC:9817]	protein_coding	15	0.080759	15.0483	7.54176	0.0419	0.579181	UP	yes	,hsa03460:Fanconi anemia pathway,hsa05212:Pancreatic cancer
TOP2A	topoisomerase (DNA) II alpha 170kDa [Source:HGNC Symbol;Acc:HGNC:11989]	protein_coding	17	0.183758	34.1749	7.53899	0.00355	0.125402	UP
SLC43A3	solute carrier family 43, member 3 [Source:HGNC Symbol;Acc:HGNC:17466]	protein_coding	11	0.4862	80.1881	7.36569	0.00085	0.0425867	UP
CCNA2	cyclin A2 [Source:HGNC Symbol;Acc:HGNC:1578]	protein_coding	4	0.151228	21.9147	7.17903	0.04825	0.579181	UP		,hsa04110:Cell cycle,hsa04914:Progesterone-mediated oocyte maturation
TYMS	thymidylate synthetase [Source:HGNC Symbol;Acc:HGNC:12441]	protein_coding	18	0.361008	51.9852	7.16993	0.03735	0.550208	UP		,hsa01100:Metabolic pathways,hsa00240:Pyrimidine metabolism,hsa00670:One carbon pool by folate
EVI5	ecotropic viral integration site 5 [Source:HGNC Symbol;Acc:HGNC:3501]	protein_coding	1	0.0632563	7.79704	6.94557	0.0002	0.0129862	UP	yes
SLC43A3	solute carrier family 43, member 3 [Source:HGNC Symbol;Acc:HGNC:17466]	protein_coding	11	1.28358	152.565	6.89311	0.01715	0.357932	UP
KIF4A	kinesin family member 4A [Source:HGNC Symbol;Acc:HGNC:13339]	protein_coding	X	0.0744284	7.88299	6.72674	0.04845	0.579181	UP	yes
NME1	NME/NM23 nucleoside diphosphate kinase 1 [Source:HGNC Symbol;Acc:HGNC:7849]	protein_coding	17	0.518845	52.8995	6.67181	0.0458	0.579181	UP	yes	,hsa01130:Biosynthesis of antibiotics,hsa01100:Metabolic pathways,hsa00230:Purine metabolism,hsa00240:Pyrimidine metabolism
STIL	SCL/TAL1 interrupting locus [Source:HGNC Symbol;Acc:HGNC:10879]	protein_coding	1	0.0994771	10.074	6.66206	0.00865	0.232316	UP
MTHFD1	methylenetetrahydrofolate dehydrogenase (NADP+ dependent) 1, methenyltetrahydrofolate cyclohydrolase, formyltetrahydrofolate synthetase [Source:HGNC Symbol;Acc:HGNC:7432]	protein_coding	14	0.794642	79.5119	6.64472	0.03085	0.499943	UP	yes	,hsa01100:Metabolic pathways,hsa00670:One carbon pool by folate
TRAP1	TNF receptor-associated protein 1 [Source:HGNC Symbol;Acc:HGNC:16264]	protein_coding	16	0.647968	60.9646	6.5559	0.01405	0.317051	UP
GINS2	GINS complex subunit 2 (Psf2 homolog) [Source:HGNC Symbol;Acc:HGNC:24575]	protein_coding	16	0.461514	41.2729	6.48268	0.0106	0.265344	UP
CDCA7	cell division cycle associated 7 [Source:HGNC Symbol;Acc:HGNC:14628]	protein_coding	2	0.211363	18.471	6.4494	0.03315	0.518858	UP
PSAT1	phosphoserine aminotransferase 1 [Source:HGNC Symbol;Acc:HGNC:19129]	protein_coding	9	0.614064	52.0023	6.40404	0.007	0.204621	UP	yes	,hsa01130:Biosynthesis of antibiotics,hsa01100:Metabolic pathways,hsa01200:Carbon metabolism,hsa01230:Biosynthesis of amino acids
VDR	vitamin D (1,25- dihydroxyvitamin D3) receptor [Source:HGNC Symbol;Acc:HGNC:12679]	protein_coding	12	0.246897	20.7084	6.39016	0.0227	0.420204	UP
CENPW	centromere protein W [Source:HGNC Symbol;Acc:HGNC:21488]	protein_coding	6	0.327243	25.2371	6.26904	0.0406	0.573732	UP	yes
CCNB1	cyclin B1 [Source:HGNC Symbol;Acc:HGNC:1579]	protein_coding	5	2.14423	163.497	6.25266	0.00715	0.2066	UP	yes	,hsa04110:Cell cycle,hsa04914:Progesterone-mediated oocyte maturation
ADRBK2	adrenergic, beta, receptor kinase 2 [Source:HGNC Symbol;Acc:HGNC:290]	protein_coding	22	0.0645949	4.8585	6.23295	0.01015	0.258179	UP	yes
CCNB1	cyclin B1 [Source:HGNC Symbol;Acc:HGNC:1579]	protein_coding	5	0.862251	62.8377	6.18738	0.00135	0.0608469	UP	yes	,hsa04110:Cell cycle,hsa04914:Progesterone-mediated oocyte maturation
CDCA8	cell division cycle associated 8 [Source:HGNC Symbol;Acc:HGNC:14629]	protein_coding	1	0.481472	34.9566	6.18197	5e-05	0.00379552	UP	yes
AC133644.2	NA	lincRNA	2	1.32483	94.3045	6.15345	0.0437	0.579181	UP
UCK2	uridine-cytidine kinase 2 [Source:HGNC Symbol;Acc:HGNC:12562]	protein_coding	1	0.07145	5.03299	6.13834	0.016	0.343122	UP		,hsa01100:Metabolic pathways,hsa00240:Pyrimidine metabolism
KIFC1	kinesin family member C1 [Source:HGNC Symbol;Acc:HGNC:6389]	protein_coding	6	0.382609	26.2792	6.10191	0.02685	0.463132	UP	yes
PAICS	phosphoribosylaminoimidazole carboxylase, phosphoribosylaminoimidazole succinocarboxamide synthetase [Source:HGNC Symbol;Acc:HGNC:8587]	protein_coding	4	0.707217	48.4476	6.09813	0.03615	0.54048	UP		,hsa01130:Biosynthesis of antibiotics,hsa01100:Metabolic pathways,hsa00230:Purine metabolism
MCM4	minichromosome maintenance complex component 4 [Source:HGNC Symbol;Acc:HGNC:6947]	protein_coding	8	0.715887	48.7797	6.09041	0.00805	0.22337	UP		,hsa03030:DNA replication,hsa04110:Cell cycle
CCNA2	cyclin A2 [Source:HGNC Symbol;Acc:HGNC:1578]	protein_coding	4	0.321537	21.7108	6.07729	0.0206	0.397165	UP		,hsa04110:Cell cycle,hsa04914:Progesterone-mediated oocyte maturation
PEX10	peroxisomal biogenesis factor 10 [Source:HGNC Symbol;Acc:HGNC:8851]	protein_coding	1	0.0491918	3.22058	6.03276	0.02905	0.482894	UP	yes
RLN2	relaxin 2 [Source:HGNC Symbol;Acc:HGNC:10027]	protein_coding	9	0.0181533	1.18097	6.0236	0.03695	0.547012	UP	yes
ZWINT	ZW10 interacting kinetochore protein [Source:HGNC Symbol;Acc:HGNC:13195]	protein_coding	10	0.557119	36.0297	6.01506	0.00575	0.178063	UP	yes
SLC29A1	solute carrier family 29 (equilibrative nucleoside transporter), member 1 [Source:HGNC Symbol;Acc:HGNC:11003]	protein_coding	6	0.597032	38.0341	5.99334	5e-05	0.00379552	UP
MYB	v-myb avian myeloblastosis viral oncogene homolog [Source:HGNC Symbol;Acc:HGNC:7545]	protein_coding	6	0.541874	34.4571	5.9907	0.0159	0.341626	UP	yes	,hsa05166:HTLV-I infection
FAHD1	fumarylacetoacetate hydrolase domain containing 1 [Source:HGNC Symbol;Acc:HGNC:14169]	protein_coding	16	0.181096	11.3514	5.96998	0.048	0.579181	UP		,hsa01100:Metabolic pathways
GPR137	G protein-coupled receptor 137 [Source:HGNC Symbol;Acc:HGNC:24300]	protein_coding	11	0.0297557	1.86351	5.96872	0.0443	0.579181	UP	yes
CABLES1	Cdk5 and Abl enzyme substrate 1 [Source:HGNC Symbol;Acc:HGNC:25097]	protein_coding	18	0.0361865	2.26451	5.9676	0.0455	0.579181	UP	yes
CKS1B	CDC28 protein kinase regulatory subunit 1B [Source:HGNC Symbol;Acc:HGNC:19083]	protein_coding	1	3.40411	209.978	5.94682	0.0442	0.579181	UP
AC017002.1	NA	lincRNA	2	0.279643	16.1114	5.84835	0.02505	0.44581	UP	yes
ALDH1B1	aldehyde dehydrogenase 1 family, member B1 [Source:HGNC Symbol;Acc:HGNC:407]	protein_coding	9	0.17433	9.98775	5.84027	5e-05	0.00379552	UP		,hsa01130:Biosynthesis of antibiotics,hsa01100:Metabolic pathways,hsa00010:Glycolysis / Gluconeogenesis,hsa00620:Pyruvate metabolism,hsa00330:Arginine and proline metabolism,hsa00280:Valine,leucine and isoleucine degradation,hsa00310:Lysine degradation
DHCR24	24-dehydrocholesterol reductase [Source:HGNC Symbol;Acc:HGNC:2859]	protein_coding	1	0.971309	54.7583	5.817	5e-05	0.00379552	UP		,hsa01100:Metabolic pathways,hsa00100:Steroid biosynthesis
MICAL2	microtubule associated monooxygenase, calponin and LIM domain containing 2 [Source:HGNC Symbol;Acc:HGNC:24693]	protein_coding	11	0.301995	16.8387	5.80111	0.0116	0.282146	UP
MCM5	minichromosome maintenance complex component 5 [Source:HGNC Symbol;Acc:HGNC:6948]	protein_coding	22	0.626469	34.3944	5.77879	0.02525	0.447841	UP		,hsa03030:DNA replication,hsa04110:Cell cycle
MLST8	MTOR associated protein, LST8 homolog (S. cerevisiae) [Source:HGNC Symbol;Acc:HGNC:24825]	protein_coding	16	0.193845	10.5499	5.76618	0.0334	0.520846	UP	yes
E2F1	E2F transcription factor 1 [Source:HGNC Symbol;Acc:HGNC:3113]	protein_coding	20	0.417606	22.466	5.74946	5e-05	0.00379552	UP		,hsa04110:Cell cycle,hsa05166:HTLV-I infection,hsa05212:Pancreatic cancer
BUB1	BUB1 mitotic checkpoint serine/threonine kinase [Source:HGNC Symbol;Acc:HGNC:1148]	protein_coding	2	0.386645	20.5638	5.73295	0.03135	0.504308	UP	yes	,hsa04110:Cell cycle,hsa04114:Oocyte meiosis,hsa04914:Progesterone-mediated oocyte maturation
CHD4	chromodomain helicase DNA binding protein 4 [Source:HGNC Symbol;Acc:HGNC:1919]	protein_coding	12	0.127193	6.51053	5.67769	0.014	0.316449	UP	yes
FAH	fumarylacetoacetate hydrolase (fumarylacetoacetase) [Source:HGNC Symbol;Acc:HGNC:3579]	protein_coding	15	0.721648	36.6517	5.66644	0.02995	0.491229	UP	yes	,hsa01100:Metabolic pathways
KCNC3	potassium channel, voltage gated Shaw related subfamily C, member 3 [Source:HGNC Symbol;Acc:HGNC:6235]	protein_coding	19	0.0577626	2.91065	5.65506	0.0234	0.428019	UP	yes
TMEM97	transmembrane protein 97 [Source:HGNC Symbol;Acc:HGNC:28106]	protein_coding	17	0.184992	9.21576	5.63857	0.0376	0.551337	UP	yes
SCD	stearoyl-CoA desaturase (delta-9-desaturase) [Source:HGNC Symbol;Acc:HGNC:10571]	protein_coding	10	1.25952	62.5381	5.63379	5e-05	0.00379552	UP
IL2RA	interleukin 2 receptor, alpha [Source:HGNC Symbol;Acc:HGNC:6008]	protein_coding	10	3.09643	152.026	5.61757	0.00165	0.0711063	UP		,hsa05166:HTLV-I infection
CDCA3	cell division cycle associated 3 [Source:HGNC Symbol;Acc:HGNC:14624]	protein_coding	12	0.021915	1.05804	5.59333	0.03775	0.552222	UP	yes
RNASEH2A	ribonuclease H2, subunit A [Source:HGNC Symbol;Acc:HGNC:18518]	protein_coding	19	1.83583	88.1758	5.58588	0.0037	0.128822	UP		,hsa03030:DNA replication
TUBB6	tubulin, beta 6 class V [Source:HGNC Symbol;Acc:HGNC:20776]	protein_coding	18	0.144603	6.93305	5.58332	0.0377	0.55161	UP	yes
PSAT1	phosphoserine aminotransferase 1 [Source:HGNC Symbol;Acc:HGNC:19129]	protein_coding	9	0.134899	6.44587	5.57843	0.0232	0.425739	UP	yes	,hsa01130:Biosynthesis of antibiotics,hsa01100:Metabolic pathways,hsa01200:Carbon metabolism,hsa01230:Biosynthesis of amino acids
LIMA1	LIM domain and actin binding 1 [Source:HGNC Symbol;Acc:HGNC:24636]	protein_coding	12	0.637391	29.9561	5.55453	0.04255	0.579181	UP
NCAPD2	non-SMC condensin I complex, subunit D2 [Source:HGNC Symbol;Acc:HGNC:24305]	protein_coding	12	1.23173	57.6237	5.5479	0.0093	0.244257	UP
NCAPH	non-SMC condensin I complex, subunit H [Source:HGNC Symbol;Acc:HGNC:1112]	protein_coding	2	0.63506	29.5114	5.53824	0.04375	0.579181	UP	yes
XXbac-BPG252P9.9	NA	antisense	6	19.138	873.789	5.51277	5e-05	0.00379552	UP
IL2RA	interleukin 2 receptor, alpha [Source:HGNC Symbol;Acc:HGNC:6008]	protein_coding	10	2.93433	133.704	5.50986	0.00595	0.182341	UP		,hsa05166:HTLV-I infection
KIF11	kinesin family member 11 [Source:HGNC Symbol;Acc:HGNC:6388]	protein_coding	10	0.31965	14.1881	5.47204	0.00125	0.0572534	UP
WARS	tryptophanyl-tRNA synthetase [Source:HGNC Symbol;Acc:HGNC:12729]	protein_coding	14	5.0859	225.739	5.47201	5e-05	0.00379552	UP		,hsa00970:Aminoacyl-tRNA biosynthesis
CCL3	chemokine (C-C motif) ligand 3 [Source:HGNC Symbol;Acc:HGNC:10627]	protein_coding	17	13.4216	579.718	5.43272	5e-05	0.00379552	UP
IGHM	immunoglobulin heavy constant mu [Source:HGNC Symbol;Acc:HGNC:5541]	IG_C_gene	14	0.805689	34.4674	5.41887	0.00445	0.148089	UP
ORC1	origin recognition complex, subunit 1 [Source:HGNC Symbol;Acc:HGNC:8487]	protein_coding	1	0.48247	20.477	5.40743	5e-05	0.00379552	UP		,hsa04110:Cell cycle
C17orf96	chromosome 17 open reading frame 96 [Source:HGNC Symbol;Acc:HGNC:34493]	protein_coding	17	0.270437	11.1822	5.36977	5e-05	0.00379552	UP
NME1	NME/NM23 nucleoside diphosphate kinase 1 [Source:HGNC Symbol;Acc:HGNC:7849]	protein_coding	17	4.95555	201.678	5.34686	0.00275	0.104144	UP	yes	,hsa01130:Biosynthesis of antibiotics,hsa01100:Metabolic pathways,hsa00230:Purine metabolism,hsa00240:Pyrimidine metabolism
PCK2	phosphoenolpyruvate carboxykinase 2 (mitochondrial) [Source:HGNC Symbol;Acc:HGNC:8725]	protein_coding	14	0.0400247	1.62392	5.34245	0.04975	0.579181	UP	yes	,hsa01130:Biosynthesis of antibiotics,hsa01100:Metabolic pathways,hsa00010:Glycolysis / Gluconeogenesis,hsa00620:Pyruvate metabolism,hsa00020:Citrate cycle (TCA cycle)
C10orf128	chromosome 10 open reading frame 128 [Source:HGNC Symbol;Acc:HGNC:27274]	protein_coding	10	0.807514	31.0471	5.26483	0.04855	0.579181	UP
HELLS	helicase, lymphoid-specific [Source:HGNC Symbol;Acc:HGNC:4861]	protein_coding	10	0.127898	4.89356	5.25782	0.0296	0.487731	UP
RPS6KB2	ribosomal protein S6 kinase, 70kDa, polypeptide 2 [Source:HGNC Symbol;Acc:HGNC:10437]	protein_coding	11	0.268054	10.2334	5.25462	0.03325	0.519703	UP	yes
FABP5	fatty acid binding protein 5 (psoriasis-associated) [Source:HGNC Symbol;Acc:HGNC:3560]	protein_coding	8	2.96298	112.789	5.25043	0.00095	0.0462966	UP
RFC3	replication factor C (activator 1) 3, 38kDa [Source:HGNC Symbol;Acc:HGNC:9971]	protein_coding	13	0.717235	27.0257	5.23574	0.00015	0.0100081	UP		,hsa03030:DNA replication,hsa03430:Mismatch repair,hsa03420:Nucleotide excision repair
RP11-360L9.7	NA	antisense	8	0.648711	24.278	5.22593	0.0095	0.247497	UP	yes
NQO1	NAD(P)H dehydrogenase, quinone 1 [Source:HGNC Symbol;Acc:HGNC:2874]	protein_coding	16	0.58007	21.5237	5.21356	0.0415	0.579181	UP
TUBB	tubulin, beta class I [Source:HGNC Symbol;Acc:HGNC:20778]	protein_coding	6	16.6897	618.25	5.21116	5e-05	0.00379552	UP
CCND2	cyclin D2 [Source:HGNC Symbol;Acc:HGNC:1583]	protein_coding	12	4.08604	150.115	5.19922	0.0171	0.357219	UP	yes	,hsa04110:Cell cycle,hsa05166:HTLV-I infection
RNF31	ring finger protein 31 [Source:HGNC Symbol;Acc:HGNC:16031]	protein_coding	14	0.0950516	3.47111	5.19054	0.0342	0.525703	UP	yes
SLC38A5	solute carrier family 38, member 5 [Source:HGNC Symbol;Acc:HGNC:18070]	protein_coding	X	1.21458	44.0974	5.18216	0.02455	0.44108	UP	yes
STMN1	stathmin 1 [Source:HGNC Symbol;Acc:HGNC:6510]	protein_coding	1	2.3052	82.3819	5.15936	0.00185	0.0777482	UP
WDHD1	WD repeat and HMG-box DNA binding protein 1 [Source:HGNC Symbol;Acc:HGNC:23170]	protein_coding	14	0.228367	8.12945	5.15373	0.02385	0.433792	UP
POLE2	polymerase (DNA directed), epsilon 2, accessory subunit [Source:HGNC Symbol;Acc:HGNC:9178]	protein_coding	14	0.83121	29.3644	5.14271	0.03	0.491574	UP	yes	,hsa01100:Metabolic pathways,hsa03030:DNA replication,hsa00230:Purine metabolism,hsa05166:HTLV-I infection,hsa00240:Pyrimidine metabolism,hsa03410:Base excision repair,hsa03420:Nucleotide excision repair
GOT2	glutamic-oxaloacetic transaminase 2, mitochondrial [Source:HGNC Symbol;Acc:HGNC:4433]	protein_coding	16	1.52987	53.8925	5.13861	0.0119	0.285853	UP		,hsa01130:Biosynthesis of antibiotics,hsa01100:Metabolic pathways,hsa01200:Carbon metabolism,hsa01230:Biosynthesis of amino acids,Cysteine and methionine metabolism,hsa00330:Arginine and proline metabolism,hsa01210:2-Oxocarboxylic acid metabolism
CENPU	centromere protein U [Source:HGNC Symbol;Acc:HGNC:21348]	protein_coding	4	0.63726	21.7265	5.09143	0.0484	0.579181	UP	yes
PLK4	polo-like kinase 4 [Source:HGNC Symbol;Acc:HGNC:11397]	protein_coding	4	0.0671144	2.27619	5.08385	0.0321	0.510437	UP	yes
HILPDA	hypoxia inducible lipid droplet-associated [Source:HGNC Symbol;Acc:HGNC:28859]	protein_coding	7	0.664331	22.1668	5.06036	0.03325	0.519703	UP
CNPY2	canopy FGF signaling regulator 2 [Source:HGNC Symbol;Acc:HGNC:13529]	protein_coding	12	0.751783	24.8145	5.04472	0.0277	0.470963	UP	yes
C2orf43	chromosome 2 open reading frame 43 [Source:HGNC Symbol;Acc:HGNC:26145]	protein_coding	2	0.226741	7.41758	5.03183	0.02545	0.450093	UP	yes
CCND3	cyclin D3 [Source:HGNC Symbol;Acc:HGNC:1585]	protein_coding	6	5.119	166.506	5.02357	0.00275	0.104144	UP		,hsa04110:Cell cycle,hsa05166:HTLV-I infection
COL6A3	collagen, type VI, alpha 3 [Source:HGNC Symbol;Acc:HGNC:2213]	protein_coding	2	0.0451585	1.46053	5.01535	0.0299	0.490765	UP	yes
RP11-638I2.8	NA	antisense	14	4.19117	134.771	5.00701	0.03305	0.51801	UP	yes
PKM	pyruvate kinase, muscle [Source:HGNC Symbol;Acc:HGNC:9021]	protein_coding	15	54.9749	1730.76	4.97649	0.00545	0.170487	UP		,hsa01130:Biosynthesis of antibiotics,hsa01100:Metabolic pathways,hsa01200:Carbon metabolism,hsa01230:Biosynthesis of amino acids,hsa00010:Glycolysis / Gluconeogenesis,hsa00230:Purine metabolism,hsa00620:Pyruvate metabolism,hsa05230:Central carbon metabolism in cancer
CHAF1B	chromatin assembly factor 1, subunit B (p60) [Source:HGNC Symbol;Acc:HGNC:1911]	protein_coding	21	0.312886	9.83429	4.97411	0.00915	0.242006	UP	yes
PRMT1	protein arginine methyltransferase 1 [Source:HGNC Symbol;Acc:HGNC:5187]	protein_coding	19	2.84703	88.5988	4.95976	0.04685	0.579181	UP
MRPS34	mitochondrial ribosomal protein S34 [Source:HGNC Symbol;Acc:HGNC:16618]	protein_coding	16	1.82413	56.4008	4.95044	0.00545	0.170487	UP
CISH	cytokine inducible SH2-containing protein [Source:HGNC Symbol;Acc:HGNC:1984]	protein_coding	3	2.83431	87.261	4.94427	0.0121	0.287802	UP
TIMELESS	timeless circadian clock [Source:HGNC Symbol;Acc:HGNC:11813]	protein_coding	12	0.743232	22.8681	4.94338	5e-05	0.00379552	UP
DHRS4L1	dehydrogenase/reductase (SDR family) member 4 like 1 [Source:HGNC Symbol;Acc:HGNC:19732]	transcribed_unprocessed_pseudogene	14	0.0333481	1.01701	4.93058	0.0328	0.516069	UP	yes	,hsa01100:Metabolic pathways
FANCG	Fanconi anemia, complementation group G [Source:HGNC Symbol;Acc:HGNC:3588]	protein_coding	9	0.331796	10.1166	4.93029	0.02075	0.398809	UP		,hsa03460:Fanconi anemia pathway
CDK2	cyclin-dependent kinase 2 [Source:HGNC Symbol;Acc:HGNC:1771]	protein_coding	12	1.15239	34.7177	4.91297	0.0135	0.309377	UP		,hsa04110:Cell cycle,hsa04114:Oocyte meiosis,hsa05168:Herpes simplex infection,hsa04914:Progesterone-mediated oocyte maturation
PSPH	phosphoserine phosphatase [Source:HGNC Symbol;Acc:HGNC:9577]	protein_coding	7	0.190813	5.68316	4.89646	0.0249	0.44419	UP		,hsa01130:Biosynthesis of antibiotics,hsa01100:Metabolic pathways,hsa01200:Carbon metabolism,hsa01230:Biosynthesis of amino acids
ZMIZ2	zinc finger, MIZ-type containing 2 [Source:HGNC Symbol;Acc:HGNC:22229]	protein_coding	7	0.074169	2.17804	4.87607	0.04925	0.579181	UP	yes
POLA1	polymerase (DNA directed), alpha 1, catalytic subunit [Source:HGNC Symbol;Acc:HGNC:9173]	protein_coding	X	0.0607692	1.78013	4.8725	0.0485	0.579181	UP	yes	,hsa01100:Metabolic pathways,hsa03030:DNA replication,hsa00230:Purine metabolism,hsa00240:Pyrimidine metabolism
SRGAP2	SLIT-ROBO Rho GTPase activating protein 2 [Source:HGNC Symbol;Acc:HGNC:19751]	protein_coding	1	0.134497	3.92756	4.86799	0.0202	0.393595	UP	yes
PPP2R4	protein phosphatase 2A activator, regulatory subunit 4 [Source:HGNC Symbol;Acc:HGNC:9308]	protein_coding	9	0.550135	15.799	4.8439	0.0476	0.579181	UP	yes
MCM3	minichromosome maintenance complex component 3 [Source:HGNC Symbol;Acc:HGNC:6945]	protein_coding	6	3.62917	104.192	4.84347	0.00035	0.0209592	UP		,hsa03030:DNA replication,hsa04110:Cell cycle
PKM	pyruvate kinase, muscle [Source:HGNC Symbol;Acc:HGNC:9021]	protein_coding	15	23.2153	659.051	4.82725	5e-05	0.00379552	UP		,hsa01130:Biosynthesis of antibiotics,hsa01100:Metabolic pathways,hsa01200:Carbon metabolism,hsa01230:Biosynthesis of amino acids,hsa00010:Glycolysis / Gluconeogenesis,hsa00230:Purine metabolism,hsa00620:Pyruvate metabolism,hsa05230:Central carbon metabolism in cancer
WDR34	WD repeat domain 34 [Source:HGNC Symbol;Acc:HGNC:28296]	protein_coding	9	0.358976	10.1806	4.82579	0.0361	0.540328	UP	yes
FANCI	Fanconi anemia, complementation group I [Source:HGNC Symbol;Acc:HGNC:25568]	protein_coding	15	0.663219	18.6874	4.81644	0.04435	0.579181	UP	yes	,hsa03460:Fanconi anemia pathway
STMN1	stathmin 1 [Source:HGNC Symbol;Acc:HGNC:6510]	protein_coding	1	6.64252	186.614	4.81218	0.0036	0.126641	UP
TFB1M	transcription factor B1, mitochondrial [Source:HGNC Symbol;Acc:HGNC:17037]	protein_coding	6	0.324162	9.07975	4.80787	0.02165	0.409261	UP	yes
SMC2	structural maintenance of chromosomes 2 [Source:HGNC Symbol;Acc:HGNC:14011]	protein_coding	9	0.26164	7.32494	4.80716	0.00895	0.23839	UP	yes
MCM5	minichromosome maintenance complex component 5 [Source:HGNC Symbol;Acc:HGNC:6948]	protein_coding	22	3.05604	82.5484	4.75551	5e-05	0.00379552	UP		,hsa03030:DNA replication,hsa04110:Cell cycle
DNA2	DNA replication helicase/nuclease 2 [Source:HGNC Symbol;Acc:HGNC:2939]	protein_coding	10	0.125055	3.34134	4.7398	0.0323	0.512056	UP	yes	,hsa03030:DNA replication
TRIB3	tribbles pseudokinase 3 [Source:HGNC Symbol;Acc:HGNC:16228]	protein_coding	20	0.532256	13.5535	4.6704	0.01575	0.339587	UP	yes
TPGS2	tubulin polyglutamylase complex subunit 2 [Source:HGNC Symbol;Acc:HGNC:24561]	protein_coding	18	1.04532	26.6161	4.67028	0.0467	0.579181	UP	yes
ZBED2	zinc finger, BED-type containing 2 [Source:HGNC Symbol;Acc:HGNC:20710]	protein_coding	3	3.4991	88.488	4.66042	0.0188	0.378501	UP
CAD	carbamoyl-phosphate synthetase 2, aspartate transcarbamylase, and dihydroorotase [Source:HGNC Symbol;Acc:HGNC:1424]	protein_coding	2	0.137956	3.48584	4.65923	0.04745	0.579181	UP		,hsa01100:Metabolic pathways,hsa00240:Pyrimidine metabolism
CISD3	CDGSH iron sulfur domain 3 [Source:HGNC Symbol;Acc:HGNC:27578]	protein_coding	17	0.0991384	2.48324	4.64664	0.04475	0.579181	UP
ACTA2	actin, alpha 2, smooth muscle, aorta [Source:HGNC Symbol;Acc:HGNC:130]	protein_coding	10	0.955679	23.5583	4.62356	0.00795	0.221593	UP
WDR76	WD repeat domain 76 [Source:HGNC Symbol;Acc:HGNC:25773]	protein_coding	15	0.66979	16.5049	4.62304	0.00665	0.197455	UP
NCAPD2	non-SMC condensin I complex, subunit D2 [Source:HGNC Symbol;Acc:HGNC:24305]	protein_coding	12	0.977256	24.0629	4.62193	0.0078	0.218852	UP
CENPF	centromere protein F, 350/400kDa [Source:HGNC Symbol;Acc:HGNC:1857]	protein_coding	1	0.31897	7.84497	4.62028	0.00055	0.030238	UP
ACTG1	actin gamma 1 [Source:HGNC Symbol;Acc:HGNC:144]	protein_coding	17	3.90487	95.9581	4.61906	0.0401	0.570472	UP	yes	,hsa05416:Viral myocarditis
CDCA7	cell division cycle associated 7 [Source:HGNC Symbol;Acc:HGNC:14628]	protein_coding	2	0.571926	14.0268	4.61621	0.0095	0.247497	UP
DCTPP1	dCTP pyrophosphatase 1 [Source:HGNC Symbol;Acc:HGNC:28777]	protein_coding	16	3.72525	90.61	4.60426	5e-05	0.00379552	UP		,hsa01100:Metabolic pathways,hsa00240:Pyrimidine metabolism
NDFIP2	Nedd4 family interacting protein 2 [Source:HGNC Symbol;Acc:HGNC:18537]	protein_coding	13	3.81941	92.1095	4.59193	0.0007	0.0365012	UP
TUBA1B	tubulin, alpha 1b [Source:HGNC Symbol;Acc:HGNC:18809]	protein_coding	12	13.4306	323.068	4.58825	0.02515	0.446768	UP
MRPL4	mitochondrial ribosomal protein L4 [Source:HGNC Symbol;Acc:HGNC:14276]	protein_coding	19	3.2852	78.817	4.58445	0.0152	0.333024	UP		,hsa03010:Ribosome
CHAF1A	chromatin assembly factor 1, subunit A (p150) [Source:HGNC Symbol;Acc:HGNC:1910]	protein_coding	19	0.73994	17.6755	4.5782	0.0476	0.579181	UP	yes
CTB-58E17.1	NA	lincRNA	17	0.183954	4.37671	4.57243	0.04125	0.577977	UP	yes
FOXP3	forkhead box P3 [Source:HGNC Symbol;Acc:HGNC:6106]	protein_coding	X	1.16762	27.7244	4.56951	0.0011	0.0516033	UP		,hsa05321:Inflammatory bowel disease (IBD)
CDK4	cyclin-dependent kinase 4 [Source:HGNC Symbol;Acc:HGNC:1773]	protein_coding	12	3.5386	83.8193	4.56603	0.0437	0.579181	UP	yes	,hsa04110:Cell cycle,hsa05166:HTLV-I infection,hsa05212:Pancreatic cancer
BRCA2	breast cancer 2, early onset [Source:HGNC Symbol;Acc:HGNC:1101]	protein_coding	13	0.0722899	1.71144	4.56527	0.0092	0.242854	UP		,hsa03460:Fanconi anemia pathway,hsa05212:Pancreatic cancer
TSPO	translocator protein (18kDa) [Source:HGNC Symbol;Acc:HGNC:1158]	protein_coding	22	1.03282	24.3521	4.55939	0.04455	0.579181	UP		,hsa05166:HTLV-I infection
ITPR1	inositol 1,4,5-trisphosphate receptor, type 1 [Source:HGNC Symbol;Acc:HGNC:6180]	protein_coding	3	0.454975	10.673	4.55203	0.03085	0.499943	UP	yes	,hsa05016:Huntington's disease,hsa04114:Oocyte meiosis
CPPED1	calcineurin-like phosphoesterase domain containing 1 [Source:HGNC Symbol;Acc:HGNC:25632]	protein_coding	16	0.264754	6.19464	4.5483	0.003	0.110946	UP
ATAD5	ATPase family, AAA domain containing 5 [Source:HGNC Symbol;Acc:HGNC:25752]	protein_coding	17	0.18187	4.23058	4.53988	5e-05	0.00379552	UP
TMPO	thymopoietin [Source:HGNC Symbol;Acc:HGNC:11875]	protein_coding	12	0.783216	18.1491	4.53434	0.03765	0.551473	UP	yes
CHST2	carbohydrate (N-acetylglucosamine-6-O) sulfotransferase 2 [Source:HGNC Symbol;Acc:HGNC:1970]	protein_coding	3	0.256566	5.9112	4.52605	0.0018	0.0759293	UP
DUT	deoxyuridine triphosphatase [Source:HGNC Symbol;Acc:HGNC:3078]	protein_coding	15	11.6156	266.798	4.52161	0.0002	0.0129862	UP		,hsa01100:Metabolic pathways,hsa00240:Pyrimidine metabolism
SPHK2	sphingosine kinase 2 [Source:HGNC Symbol;Acc:HGNC:18859]	protein_coding	19	0.169394	3.88815	4.52063	0.04735	0.579181	UP	yes	,hsa01100:Metabolic pathways
TRIP13	thyroid hormone receptor interactor 13 [Source:HGNC Symbol;Acc:HGNC:12307]	protein_coding	5	1.12471	25.6854	4.51333	0.01355	0.309999	UP
PRSS21	protease, serine, 21 (testisin) [Source:HGNC Symbol;Acc:HGNC:9485]	protein_coding	16	0.382163	8.70791	4.51007	0.02515	0.446768	UP	yes
ATIC	5-aminoimidazole-4-carboxamide ribonucleotide formyltransferase/IMP cyclohydrolase [Source:HGNC Symbol;Acc:HGNC:794]	protein_coding	2	2.5986	58.9804	4.50443	0.02865	0.47871	UP		,hsa01130:Biosynthesis of antibiotics,hsa01100:Metabolic pathways,hsa00230:Purine metabolism,hsa00670:One carbon pool by folate
TPI1	triosephosphate isomerase 1 [Source:HGNC Symbol;Acc:HGNC:12009]	protein_coding	12	149.752	3384.36	4.49824	5e-05	0.00379552	UP		,hsa01130:Biosynthesis of antibiotics,hsa01100:Metabolic pathways,hsa01200:Carbon metabolism,hsa01230:Biosynthesis of amino acids,hsa00010:Glycolysis / Gluconeogenesis,hsa00051:Fructose and mannose metabolism
ADRBK2	adrenergic, beta, receptor kinase 2 [Source:HGNC Symbol;Acc:HGNC:290]	protein_coding	22	0.189439	4.18508	4.46545	0.0194	0.384416	UP	yes
FAH	fumarylacetoacetate hydrolase (fumarylacetoacetase) [Source:HGNC Symbol;Acc:HGNC:3579]	protein_coding	15	1.04542	22.7287	4.44236	0.0411	0.57683	UP	yes	,hsa01100:Metabolic pathways
C17orf53	chromosome 17 open reading frame 53 [Source:HGNC Symbol;Acc:HGNC:28460]	protein_coding	17	0.213074	4.61872	4.43806	0.0343	0.526762	UP	yes
TUBA1B	tubulin, alpha 1b [Source:HGNC Symbol;Acc:HGNC:18809]	protein_coding	12	37.0561	800.032	4.43228	0.00535	0.168447	UP
JAKMIP1	janus kinase and microtubule interacting protein 1 [Source:HGNC Symbol;Acc:HGNC:26460]	protein_coding	4	0.23057	4.94202	4.42183	0.01	0.25513	UP	yes
ENOPH1	enolase-phosphatase 1 [Source:HGNC Symbol;Acc:HGNC:24599]	protein_coding	4	1.06247	22.6871	4.41638	0.0223	0.416668	UP	yes	,hsa01100:Metabolic pathways,Cysteine and methionine metabolism
CYP27B1	cytochrome P450, family 27, subfamily B, polypeptide 1 [Source:HGNC Symbol;Acc:HGNC:2606]	protein_coding	12	0.12744	2.69938	4.40473	0.041	0.575664	UP	yes	,hsa01100:Metabolic pathways,hsa00100:Steroid biosynthesis
POLR2E	polymerase (RNA) II (DNA directed) polypeptide E, 25kDa [Source:HGNC Symbol;Acc:HGNC:9192]	protein_coding	19	3.21963	66.8414	4.37578	0.018	0.369529	UP	yes	,hsa01100:Metabolic pathways,hsa00230:Purine metabolism,hsa00240:Pyrimidine metabolism,hsa05016:Huntington's disease
CDK4	cyclin-dependent kinase 4 [Source:HGNC Symbol;Acc:HGNC:1773]	protein_coding	12	7.83796	161.361	4.36367	0.0194	0.384416	UP	yes	,hsa04110:Cell cycle,hsa05166:HTLV-I infection,hsa05212:Pancreatic cancer
SLC25A22	solute carrier family 25 (mitochondrial carrier: glutamate), member 22 [Source:HGNC Symbol;Acc:HGNC:19954]	protein_coding	11	0.679854	13.9893	4.36295	0.02135	0.406423	UP	yes
HK2	hexokinase 2 [Source:HGNC Symbol;Acc:HGNC:4923]	protein_coding	2	0.573196	11.7714	4.36011	0.0059	0.181383	UP		,hsa01130:Biosynthesis of antibiotics,hsa01100:Metabolic pathways,hsa01200:Carbon metabolism,hsa00010:Glycolysis / Gluconeogenesis,hsa00052:Galactose metabolism,hsa00051:Fructose and mannose metabolism,hsa00500:Starch and sucrose metabolism,hsa05230:Central carbon metabolism in cancer
LSM2	LSM2 homolog, U6 small nuclear RNA associated (S. cerevisiae) [Source:HGNC Symbol;Acc:HGNC:13940]	protein_coding	6	10.4648	214.148	4.35499	5e-05	0.00379552	UP		,hsa03018:RNA degradation
RPL13	ribosomal protein L13 [Source:HGNC Symbol;Acc:HGNC:10303]	protein_coding	16	11.4961	233.678	4.34531	0.01135	0.278061	UP	yes	,hsa03010:Ribosome
COPRS	coordinator of PRMT5, differentiation stimulator [Source:HGNC Symbol;Acc:HGNC:28848]	protein_coding	17	1.34871	27.3758	4.34325	0.00215	0.0869077	UP
LONP1	lon peptidase 1, mitochondrial [Source:HGNC Symbol;Acc:HGNC:9479]	protein_coding	19	1.75151	35.4344	4.33848	0.0151	0.331906	UP
TSSC1	tumor suppressing subtransferable candidate 1 [Source:HGNC Symbol;Acc:HGNC:12383]	protein_coding	2	1.1367	22.911	4.33311	0.03055	0.496863	UP	yes
ECE2	endothelin converting enzyme 2 [Source:HGNC Symbol;Acc:HGNC:13275]	protein_coding	3	0.535444	10.7784	4.33127	0.02095	0.401402	UP
KIAA1524	KIAA1524 [Source:HGNC Symbol;Acc:HGNC:29302]	protein_coding	3	0.31545	6.28205	4.31575	0.00825	0.226877	UP	yes
POU2AF1	POU class 2 associating factor 1 [Source:HGNC Symbol;Acc:HGNC:9211]	protein_coding	11	0.485843	9.6237	4.30803	5e-05	0.00379552	UP
MRPL24	mitochondrial ribosomal protein L24 [Source:HGNC Symbol;Acc:HGNC:14037]	protein_coding	1	1.92497	37.8974	4.29919	0.0281	0.474313	UP	yes	,hsa03010:Ribosome
BDH1	3-hydroxybutyrate dehydrogenase, type 1 [Source:HGNC Symbol;Acc:HGNC:1027]	protein_coding	3	1.14672	22.4476	4.29097	0.00085	0.0425867	UP		,hsa01100:Metabolic pathways
ACTN1	actinin, alpha 1 [Source:HGNC Symbol;Acc:HGNC:163]	protein_coding	14	1.42179	27.5286	4.27515	0.01775	0.366171	UP
BAX	BCL2-associated X protein [Source:HGNC Symbol;Acc:HGNC:959]	protein_coding	19	2.55969	49.5265	4.27416	0.0068	0.200243	UP		,hsa05166:HTLV-I infection,hsa05016:Huntington's disease
LGALS1	lectin, galactoside-binding, soluble, 1 [Source:HGNC Symbol;Acc:HGNC:6561]	protein_coding	22	21.1515	407.172	4.26681	0.0021	0.0854984	UP
H1F0	H1 histone family, member 0 [Source:HGNC Symbol;Acc:HGNC:4714]	protein_coding	22	0.744245	14.3212	4.26623	5e-05	0.00379552	UP
DDX54	DEAD (Asp-Glu-Ala-Asp) box polypeptide 54 [Source:HGNC Symbol;Acc:HGNC:20084]	protein_coding	12	0.293145	5.63841	4.2656	0.04635	0.579181	UP	yes
SPIN4	spindlin family, member 4 [Source:HGNC Symbol;Acc:HGNC:27040]	protein_coding	X	0.178927	3.43957	4.26478	0.0366	0.54373	UP
ENO1	enolase 1, (alpha) [Source:HGNC Symbol;Acc:HGNC:3350]	protein_coding	1	78.0406	1495.59	4.26034	0.00035	0.0209592	UP		,hsa01130:Biosynthesis of antibiotics,hsa01100:Metabolic pathways,hsa01200:Carbon metabolism,hsa01230:Biosynthesis of amino acids,hsa00010:Glycolysis / Gluconeogenesis,hsa03018:RNA degradation
MDH2	malate dehydrogenase 2, NAD (mitochondrial) [Source:HGNC Symbol;Acc:HGNC:6971]	protein_coding	7	12.1738	232.284	4.25404	0.0088	0.235134	UP		,hsa01130:Biosynthesis of antibiotics,hsa01100:Metabolic pathways,hsa01200:Carbon metabolism,Cysteine and methionine metabolism,hsa00620:Pyruvate metabolism,hsa00020:Citrate cycle (TCA cycle)
TREML2	triggering receptor expressed on myeloid cells-like 2 [Source:HGNC Symbol;Acc:HGNC:21092]	protein_coding	6	0.111191	2.10124	4.24013	5e-05	0.00379552	UP	yes
CSF1	colony stimulating factor 1 (macrophage) [Source:HGNC Symbol;Acc:HGNC:2432]	protein_coding	1	0.684877	12.7455	4.21801	0.00075	0.0387212	UP
TMEM106C	transmembrane protein 106C [Source:HGNC Symbol;Acc:HGNC:28775]	protein_coding	12	5.84101	108.369	4.21359	0.0057	0.176677	UP	yes
TRAP1	TNF receptor-associated protein 1 [Source:HGNC Symbol;Acc:HGNC:16264]	protein_coding	16	3.85354	71.3131	4.20991	0.0004	0.0232151	UP
GPR19	G protein-coupled receptor 19 [Source:HGNC Symbol;Acc:HGNC:4473]	protein_coding	12	0.43191	7.98378	4.20827	0.01285	0.300061	UP	yes
TPI1	triosephosphate isomerase 1 [Source:HGNC Symbol;Acc:HGNC:12009]	protein_coding	12	30.9111	570.035	4.20485	5e-05	0.00379552	UP		,hsa01130:Biosynthesis of antibiotics,hsa01100:Metabolic pathways,hsa01200:Carbon metabolism,hsa01230:Biosynthesis of amino acids,hsa00010:Glycolysis / Gluconeogenesis,hsa00051:Fructose and mannose metabolism
POLD2	polymerase (DNA directed), delta 2, accessory subunit [Source:HGNC Symbol;Acc:HGNC:9176]	protein_coding	7	2.45871	44.9283	4.19165	0.01355	0.309999	UP		,hsa01100:Metabolic pathways,hsa03030:DNA replication,hsa00230:Purine metabolism,hsa05166:HTLV-I infection,hsa00240:Pyrimidine metabolism,hsa03430:Mismatch repair,hsa03410:Base excision repair,hsa03420:Nucleotide excision repair
HMGB3	high mobility group box 3 [Source:HGNC Symbol;Acc:HGNC:5004]	protein_coding	X	0.230948	4.21959	4.19146	0.01855	0.375924	UP
FBXO5	F-box protein 5 [Source:HGNC Symbol;Acc:HGNC:13584]	protein_coding	6	1.0516	19.198	4.1903	0.0185	0.375136	UP		,hsa04114:Oocyte meiosis
TMEM106C	transmembrane protein 106C [Source:HGNC Symbol;Acc:HGNC:28775]	protein_coding	12	2.99866	54.7107	4.18943	0.01105	0.27308	UP	yes
PRDX3	peroxiredoxin 3 [Source:HGNC Symbol;Acc:HGNC:9354]	protein_coding	10	11.94	217.322	4.18596	5e-05	0.00379552	UP
MAPKAPK3	mitogen-activated protein kinase-activated protein kinase 3 [Source:HGNC Symbol;Acc:HGNC:6888]	protein_coding	3	3.72773	67.6929	4.18264	5e-05	0.00379552	UP
OLMALINC	oligodendrocyte maturation-associated long intergenic non-coding RNA [Source:HGNC Symbol;Acc:HGNC:28060]	lincRNA	10	0.250811	4.52553	4.17341	5e-05	0.00379552	UP
DTYMK	deoxythymidylate kinase (thymidylate kinase) [Source:HGNC Symbol;Acc:HGNC:3061]	protein_coding	2	0.918485	16.5341	4.17005	0.0293	0.484673	UP		,hsa01100:Metabolic pathways,hsa00240:Pyrimidine metabolism
RBBP8	retinoblastoma binding protein 8 [Source:HGNC Symbol;Acc:HGNC:9891]	protein_coding	18	0.511204	9.14826	4.16153	0.0265	0.459903	UP	yes
NCLN	nicalin [Source:HGNC Symbol;Acc:HGNC:26923]	protein_coding	19	0.873339	15.6236	4.16104	0.03095	0.500725	UP	yes
OSM	oncostatin M [Source:HGNC Symbol;Acc:HGNC:8506]	protein_coding	22	2.18911	39.1528	4.1607	5e-05	0.00379552	UP
CTSH	cathepsin H [Source:HGNC Symbol;Acc:HGNC:2535]	protein_coding	15	5.5974	99.8732	4.15727	0.00095	0.0462966	UP
SPATS2	spermatogenesis associated, serine-rich 2 [Source:HGNC Symbol;Acc:HGNC:18650]	protein_coding	12	0.170461	3.03245	4.15297	0.0343	0.526762	UP	yes
G6PC3	glucose 6 phosphatase, catalytic, 3 [Source:HGNC Symbol;Acc:HGNC:24861]	protein_coding	17	1.05645	18.5717	4.13581	0.03895	0.561536	UP		,hsa01100:Metabolic pathways,hsa00010:Glycolysis / Gluconeogenesis,hsa00052:Galactose metabolism,hsa00500:Starch and sucrose metabolism
SFXN4	sideroflexin 4 [Source:HGNC Symbol;Acc:HGNC:16088]	protein_coding	10	0.504894	8.87	4.13488	0.0314	0.504992	UP	yes
RANBP1	RAN binding protein 1 [Source:HGNC Symbol;Acc:HGNC:9847]	protein_coding	22	13.2187	232.149	4.13441	0.00325	0.117374	UP		,hsa05166:HTLV-I infection
TPM4	tropomyosin 4 [Source:HGNC Symbol;Acc:HGNC:12013]	protein_coding	19	2.85857	50.0252	4.12929	0.04785	0.579181	UP
LSM2	LSM2 homolog, U6 small nuclear RNA associated (S. cerevisiae) [Source:HGNC Symbol;Acc:HGNC:13940]	protein_coding	6	6.01466	105.088	4.12697	0.00975	0.252264	UP		,hsa03018:RNA degradation
MIR155HG	MIR155 host gene [Source:HGNC Symbol;Acc:HGNC:35460]	lincRNA	21	3.38499	59.1338	4.12676	5e-05	0.00379552	UP
PPP5C	protein phosphatase 5, catalytic subunit [Source:HGNC Symbol;Acc:HGNC:9322]	protein_coding	19	2.02531	35.3464	4.12535	0.0115	0.280317	UP
CCDC86	coiled-coil domain containing 86 [Source:HGNC Symbol;Acc:HGNC:28359]	protein_coding	11	0.795934	13.7156	4.10702	0.01535	0.334473	UP
POLR3K	polymerase (RNA) III (DNA directed) polypeptide K, 12.3 kDa [Source:HGNC Symbol;Acc:HGNC:14121]	protein_coding	16	2.20382	37.9555	4.10623	0.00135	0.0608469	UP		,hsa01100:Metabolic pathways,hsa00230:Purine metabolism,hsa00240:Pyrimidine metabolism
SPAG5	sperm associated antigen 5 [Source:HGNC Symbol;Acc:HGNC:13452]	protein_coding	17	1.22161	20.8545	4.09351	0.02255	0.418456	UP
IDH1	isocitrate dehydrogenase 1 (NADP+), soluble [Source:HGNC Symbol;Acc:HGNC:5382]	protein_coding	2	0.853999	14.3997	4.07566	0.01335	0.30729	UP	yes	,hsa01130:Biosynthesis of antibiotics,hsa01100:Metabolic pathways,hsa01200:Carbon metabolism,hsa01230:Biosynthesis of amino acids,hsa00480:Glutathione metabolism,hsa00020:Citrate cycle (TCA cycle),hsa01210:2-Oxocarboxylic acid metabolism
CISH	cytokine inducible SH2-containing protein [Source:HGNC Symbol;Acc:HGNC:1984]	protein_coding	3	1.47281	24.7186	4.06895	0.01885	0.379283	UP
H2AFX	H2A histone family, member X [Source:HGNC Symbol;Acc:HGNC:4739]	protein_coding	11	1.68997	28.1795	4.05958	0.00335	0.1199	UP
ABALON	apoptotic BCL2L1-antisense long non-coding RNA [Source:HGNC Symbol;Acc:HGNC:49667]	antisense	20	0.645154	10.7554	4.05927	0.01055	0.264581	UP	yes
NRROS	negative regulator of reactive oxygen species [Source:HGNC Symbol;Acc:HGNC:24613]	protein_coding	3	1.1848	19.708	4.05606	0.00055	0.030238	UP
WHSC1	Wolf-Hirschhorn syndrome candidate 1 [Source:HGNC Symbol;Acc:HGNC:12766]	protein_coding	4	1.65759	27.4395	4.0491	0.0115	0.280317	UP		,hsa00310:Lysine degradation
PAPSS1	3'-phosphoadenosine 5'-phosphosulfate synthase 1 [Source:HGNC Symbol;Acc:HGNC:8603]	protein_coding	4	0.781906	12.9376	4.04844	0.0233	0.426997	UP	yes	,hsa01130:Biosynthesis of antibiotics,hsa01100:Metabolic pathways,hsa00230:Purine metabolism,hsa00920:Sulfur metabolism
BAX	BCL2-associated X protein [Source:HGNC Symbol;Acc:HGNC:959]	protein_coding	19	18.413	304.292	4.04666	0.01905	0.381045	UP		,hsa05166:HTLV-I infection,hsa05016:Huntington's disease
EIF4EBP1	eukaryotic translation initiation factor 4E binding protein 1 [Source:HGNC Symbol;Acc:HGNC:3288]	protein_coding	8	5.09717	83.7904	4.03902	0.002	0.0826683	UP		,hsa03013:RNA transport
TTLL12	tubulin tyrosine ligase-like family member 12 [Source:HGNC Symbol;Acc:HGNC:28974]	protein_coding	22	1.92637	31.5158	4.03212	0.00025	0.0157208	UP
ERCC6L	excision repair cross-complementation group 6-like [Source:HGNC Symbol;Acc:HGNC:20794]	protein_coding	X	0.174369	2.84532	4.02837	0.04395	0.579181	UP	yes
NPM3	nucleophosmin/nucleoplasmin 3 [Source:HGNC Symbol;Acc:HGNC:7931]	protein_coding	10	6.51149	106.191	4.02753	0.0011	0.0516033	UP	yes
FDPS	farnesyl diphosphate synthase [Source:HGNC Symbol;Acc:HGNC:3631]	protein_coding	1	4.28737	69.535	4.01957	0.002	0.0826683	UP		,hsa01130:Biosynthesis of antibiotics,hsa01100:Metabolic pathways,hsa05166:HTLV-I infection
ST3GAL4-AS1	ST3GAL4 antisense RNA 1 (head to head) [Source:HGNC Symbol;Acc:HGNC:48645]	antisense	11	0.245241	3.97356	4.01816	0.0474	0.579181	UP	yes
ZC3HAV1L	zinc finger CCCH-type, antiviral 1-like [Source:HGNC Symbol;Acc:HGNC:22423]	protein_coding	7	0.625581	10.0459	4.00527	5e-05	0.00379552	UP
U2AF2	U2 small nuclear RNA auxiliary factor 2 [Source:HGNC Symbol;Acc:HGNC:23156]	protein_coding	19	2.92842	46.6151	3.99261	0.0325	0.513426	UP
BAX	BCL2-associated X protein [Source:HGNC Symbol;Acc:HGNC:959]	protein_coding	19	26.1424	414.592	3.98723	5e-05	0.00379552	UP		,hsa05166:HTLV-I infection,hsa05016:Huntington's disease
SLC39A14	solute carrier family 39 (zinc transporter), member 14 [Source:HGNC Symbol;Acc:HGNC:20858]	protein_coding	8	0.75243	11.9102	3.98449	0.00185	0.0777482	UP
MPZL1	myelin protein zero-like 1 [Source:HGNC Symbol;Acc:HGNC:7226]	protein_coding	1	0.441595	6.93764	3.97365	0.0097	0.251355	UP
CTD-2515O10.5	NA	antisense	16	1.87	29.2629	3.96796	0.01205	0.28752	UP
B4GAT1	beta-1,4-glucuronyltransferase 1 [Source:HGNC Symbol;Acc:HGNC:15685]	protein_coding	11	0.350715	5.48546	3.96724	0.0002	0.0129862	UP		,hsa01100:Metabolic pathways
MYH10	myosin, heavy chain 10, non-muscle [Source:HGNC Symbol;Acc:HGNC:7568]	protein_coding	17	0.542562	8.4575	3.96237	0.045	0.579181	UP	yes
ENO3	enolase 3 (beta, muscle) [Source:HGNC Symbol;Acc:HGNC:3354]	protein_coding	17	3.42307	52.8672	3.94901	0.01775	0.366171	UP	yes	,hsa01130:Biosynthesis of antibiotics,hsa01100:Metabolic pathways,hsa01200:Carbon metabolism,hsa01230:Biosynthesis of amino acids,hsa00010:Glycolysis / Gluconeogenesis,hsa03018:RNA degradation
MIS18A	MIS18 kinetochore protein A [Source:HGNC Symbol;Acc:HGNC:1286]	protein_coding	21	0.399791	6.17356	3.94878	0.01555	0.336882	UP	yes
CISD3	CDGSH iron sulfur domain 3 [Source:HGNC Symbol;Acc:HGNC:27578]	protein_coding	17	4.36287	67.2115	3.94536	5e-05	0.00379552	UP
CENPW	centromere protein W [Source:HGNC Symbol;Acc:HGNC:21488]	protein_coding	6	2.0846	32.0933	3.94443	0.0093	0.244257	UP	yes
MTL5	metallothionein-like 5, testis-specific (tesmin) [Source:HGNC Symbol;Acc:HGNC:7446]	protein_coding	11	0.0423307	0.649797	3.94021	0.0288	0.480033	UP	yes
GPI	glucose-6-phosphate isomerase [Source:HGNC Symbol;Acc:HGNC:4458]	protein_coding	19	27.0782	415.593	3.93997	5e-05	0.00379552	UP		,hsa01130:Biosynthesis of antibiotics,hsa01100:Metabolic pathways,hsa01200:Carbon metabolism,hsa00010:Glycolysis / Gluconeogenesis,hsa00030:Pentose phosphate pathway,hsa00500:Starch and sucrose metabolism
FEN1	flap structure-specific endonuclease 1 [Source:HGNC Symbol;Acc:HGNC:3650]	protein_coding	11	3.97709	61.0151	3.93938	5e-05	0.00379552	UP		,hsa03030:DNA replication,hsa03410:Base excision repair
PARVB	parvin, beta [Source:HGNC Symbol;Acc:HGNC:14653]	protein_coding	22	3.03626	46.5232	3.93758	0.01815	0.371035	UP	yes
LSM4	LSM4 homolog, U6 small nuclear RNA associated (S. cerevisiae) [Source:HGNC Symbol;Acc:HGNC:17259]	protein_coding	19	25.2656	386.728	3.93607	0.0009	0.0442737	UP		,hsa03018:RNA degradation
ACAT1	acetyl-CoA acetyltransferase 1 [Source:HGNC Symbol;Acc:HGNC:93]	protein_coding	11	7.18423	109.697	3.93254	0.03245	0.513426	UP	yes	,hsa01130:Biosynthesis of antibiotics,hsa01100:Metabolic pathways,hsa01200:Carbon metabolism,hsa00620:Pyruvate metabolism,hsa00280:Valine,leucine and isoleucine degradation,hsa00310:Lysine degradation
MTHFD1L	methylenetetrahydrofolate dehydrogenase (NADP+ dependent) 1-like [Source:HGNC Symbol;Acc:HGNC:21055]	protein_coding	6	1.09977	16.7792	3.9314	0.00105	0.0499491	UP	yes	,hsa01100:Metabolic pathways,hsa00670:One carbon pool by folate
CHST14	carbohydrate (N-acetylgalactosamine 4-0) sulfotransferase 14 [Source:HGNC Symbol;Acc:HGNC:24464]	protein_coding	15	0.398411	6.02314	3.91819	0.03275	0.515932	UP	yes
UQCRC1	ubiquinol-cytochrome c reductase core protein I [Source:HGNC Symbol;Acc:HGNC:12585]	protein_coding	3	5.54517	83.7306	3.91645	0.0121	0.287802	UP		,hsa01100:Metabolic pathways,hsa05016:Huntington's disease,hsa00190:Oxidative phosphorylation,hsa05012:Parkinson's disease
BST2	bone marrow stromal cell antigen 2 [Source:HGNC Symbol;Acc:HGNC:1119]	protein_coding	19	3.01222	45.2825	3.91005	0.00205	0.0841704	UP
AMICA1	adhesion molecule, interacts with CXADR antigen 1 [Source:HGNC Symbol;Acc:HGNC:19084]	protein_coding	11	1.83058	27.4623	3.90708	0.0279	0.472703	UP
SLC9A7	solute carrier family 9, subfamily A (NHE7, cation proton antiporter 7), member 7 [Source:HGNC Symbol;Acc:HGNC:17123]	protein_coding	X	0.305572	4.57974	3.90568	0.008	0.222438	UP
POLR1B	polymerase (RNA) I polypeptide B, 128kDa [Source:HGNC Symbol;Acc:HGNC:20454]	protein_coding	2	0.484964	7.25546	3.90312	0.02095	0.401402	UP		,hsa01100:Metabolic pathways,hsa00230:Purine metabolism,hsa00240:Pyrimidine metabolism
MPST	mercaptopyruvate sulfurtransferase [Source:HGNC Symbol;Acc:HGNC:7223]	protein_coding	22	1.2146	18.1014	3.89755	0.00165	0.0711063	UP		,hsa01100:Metabolic pathways,Cysteine and methionine metabolism,hsa00920:Sulfur metabolism
PCTP	phosphatidylcholine transfer protein [Source:HGNC Symbol;Acc:HGNC:8752]	protein_coding	17	0.412679	6.12785	3.89229	0.0144	0.322055	UP	yes
LRFN4	leucine rich repeat and fibronectin type III domain containing 4 [Source:HGNC Symbol;Acc:HGNC:28456]	protein_coding	11	0.305498	4.52544	3.88883	0.02425	0.437313	UP	yes
AFMID	arylformamidase [Source:HGNC Symbol;Acc:HGNC:20910]	protein_coding	17	0.477322	7.06877	3.88842	0.03685	0.546367	UP	yes	,hsa01100:Metabolic pathways
HLA-DRB5	major histocompatibility complex, class II, DR beta 5 [Source:HGNC Symbol;Acc:HGNC:4953]	protein_coding	6	4.17658	61.7276	3.88552	5e-05	0.00379552	UP		,hsa05166:HTLV-I infection,hsa04612:Antigen processing and presentation,hsa05310:Asthma,hsa05332:Graft-versus-host disease,hsa04940:Type I diabetes mellitus,hsa05330:Allograft rejection,hsa05416:Viral myocarditis,hsa05168:Herpes simplex infection,hsa05140:Leishmaniasis,hsa05321:Inflammatory bowel disease (IBD)
METTL13	methyltransferase like 13 [Source:HGNC Symbol;Acc:HGNC:24248]	protein_coding	1	0.787549	11.621	3.88322	0.0019	0.0794064	UP
TCOF1	Treacher Collins-Franceschetti syndrome 1 [Source:HGNC Symbol;Acc:HGNC:11654]	protein_coding	5	0.148816	2.18917	3.87879	0.0252	0.447188	UP	yes	,hsa03008:Ribosome biogenesis in eukaryotes
UROD	uroporphyrinogen decarboxylase [Source:HGNC Symbol;Acc:HGNC:12591]	protein_coding	1	2.27234	33.3114	3.87376	0.0153	0.334351	UP	yes	,hsa01100:Metabolic pathways,hsa00860:Porphyrin and chlorophyll metabolism
PCBD1	pterin-4 alpha-carbinolamine dehydratase/dimerization cofactor of hepatocyte nuclear factor 1 alpha [Source:HGNC Symbol;Acc:HGNC:8646]	protein_coding	10	3.44178	50.3176	3.86984	5e-05	0.00379552	UP
HLA-DMA	major histocompatibility complex, class II, DM alpha [Source:HGNC Symbol;Acc:HGNC:4934]	protein_coding	6	3.81727	55.7712	3.8689	0.02355	0.429257	UP	yes	,hsa05166:HTLV-I infection,hsa04612:Antigen processing and presentation,hsa05310:Asthma,hsa05332:Graft-versus-host disease,hsa04940:Type I diabetes mellitus,hsa05330:Allograft rejection,hsa05416:Viral myocarditis,hsa05168:Herpes simplex infection,hsa05140:Leishmaniasis,hsa05321:Inflammatory bowel disease (IBD)
AHCY	adenosylhomocysteinase [Source:HGNC Symbol;Acc:HGNC:343]	protein_coding	20	8.14412	118.952	3.86848	5e-05	0.00379552	UP		,hsa01100:Metabolic pathways,Cysteine and methionine metabolism
ENO1	enolase 1, (alpha) [Source:HGNC Symbol;Acc:HGNC:3350]	protein_coding	1	53.7799	784.587	3.86679	0.0144	0.322055	UP		,hsa01130:Biosynthesis of antibiotics,hsa01100:Metabolic pathways,hsa01200:Carbon metabolism,hsa01230:Biosynthesis of amino acids,hsa00010:Glycolysis / Gluconeogenesis,hsa03018:RNA degradation
RCC1	regulator of chromosome condensation 1 [Source:HGNC Symbol;Acc:HGNC:1913]	protein_coding	1	2.28319	33.2366	3.86365	0.01605	0.344085	UP	yes
FAM136A	family with sequence similarity 136, member A [Source:HGNC Symbol;Acc:HGNC:25911]	protein_coding	2	2.72182	39.5985	3.8628	0.0336	0.522283	UP	yes
RP11-386G11.10	NA	antisense	12	29.3223	425.756	3.85996	0.0001	0.00706861	UP
AP1S1	adaptor-related protein complex 1, sigma 1 subunit [Source:HGNC Symbol;Acc:HGNC:559]	protein_coding	7	1.51885	22.0472	3.85955	5e-05	0.00379552	UP
MRPL37	mitochondrial ribosomal protein L37 [Source:HGNC Symbol;Acc:HGNC:14034]	protein_coding	1	10.9159	158.368	3.85878	5e-05	0.00379552	UP
NDUFA7	NADH dehydrogenase [ubiquinone] 1 alpha subcomplex subunit 7 [Source:UniProtKB/Swiss-Prot;Acc:O95182]	protein_coding	19	6.15681	89.3007	3.85842	0.0408	0.574881	UP	yes	,hsa01100:Metabolic pathways,hsa05016:Huntington's disease,hsa00190:Oxidative phosphorylation,hsa05012:Parkinson's disease
PTPN6	protein tyrosine phosphatase, non-receptor type 6 [Source:HGNC Symbol;Acc:HGNC:9658]	protein_coding	12	2.58802	37.4336	3.85441	0.0014	0.0626424	UP		,hsa05140:Leishmaniasis
ERAL1	Era-like 12S mitochondrial rRNA chaperone 1 [Source:HGNC Symbol;Acc:HGNC:3424]	protein_coding	17	2.51583	36.2034	3.84702	0.0162	0.34577	UP
NME1-NME2	nucleoside diphosphate kinase B isoform b [Source:RefSeq peptide;Acc:NP_001185611]	protein_coding	17	6.70324	96.4243	3.84647	0.0193	0.383668	UP		,hsa01130:Biosynthesis of antibiotics,hsa01100:Metabolic pathways,hsa00230:Purine metabolism,hsa00240:Pyrimidine metabolism
RPL26L1	ribosomal protein L26-like 1 [Source:HGNC Symbol;Acc:HGNC:17050]	protein_coding	5	5.93234	85.3084	3.84601	0.00515	0.164286	UP		,hsa03010:Ribosome
FUT7	fucosyltransferase 7 (alpha (1,3) fucosyltransferase) [Source:HGNC Symbol;Acc:HGNC:4018]	protein_coding	9	0.263055	3.77793	3.84416	0.0439	0.579181	UP	yes	,hsa01100:Metabolic pathways
GIT1	G protein-coupled receptor kinase interacting ArfGAP 1 [Source:HGNC Symbol;Acc:HGNC:4272]	protein_coding	17	0.374068	5.36777	3.84295	0.0476	0.579181	UP	yes
PGAM1	phosphoglycerate mutase 1 (brain) [Source:HGNC Symbol;Acc:HGNC:8888]	protein_coding	10	51.6083	737.649	3.83726	5e-05	0.00379552	UP		,hsa01130:Biosynthesis of antibiotics,hsa01100:Metabolic pathways,hsa01200:Carbon metabolism,hsa01230:Biosynthesis of amino acids,hsa00010:Glycolysis / Gluconeogenesis,hsa05230:Central carbon metabolism in cancer
TALDO1	transaldolase 1 [Source:HGNC Symbol;Acc:HGNC:11559]	protein_coding	11	15.7882	225.352	3.83527	0.0005	0.0279423	UP		,hsa01130:Biosynthesis of antibiotics,hsa01100:Metabolic pathways,hsa01200:Carbon metabolism,hsa01230:Biosynthesis of amino acids,hsa00030:Pentose phosphate pathway
BYSL	bystin-like [Source:HGNC Symbol;Acc:HGNC:1157]	protein_coding	6	2.38356	33.9059	3.83034	5e-05	0.00379552	UP
BANF1	barrier to autointegration factor 1 [Source:HGNC Symbol;Acc:HGNC:17397]	protein_coding	11	5.03729	71.6263	3.82977	0.0098	0.253075	UP	yes
CORO1A	coronin, actin binding protein, 1A [Source:HGNC Symbol;Acc:HGNC:2252]	protein_coding	16	28.3902	403.473	3.82901	0.0066	0.196401	UP
COMT	catechol-O-methyltransferase [Source:HGNC Symbol;Acc:HGNC:2228]	protein_coding	22	4.10149	58.2103	3.82706	0.0006	0.0325122	UP		,hsa01100:Metabolic pathways
NADK	NAD kinase [Source:HGNC Symbol;Acc:HGNC:29831]	protein_coding	1	0.869252	12.3299	3.82624	0.02555	0.45092	UP	yes	,hsa01100:Metabolic pathways
RPAP1	RNA polymerase II associated protein 1 [Source:HGNC Symbol;Acc:HGNC:24567]	protein_coding	15	0.312396	4.40439	3.81749	0.02005	0.392477	UP	yes
GART	phosphoribosylglycinamide formyltransferase, phosphoribosylglycinamide synthetase, phosphoribosylaminoimidazole synthetase [Source:HGNC Symbol;Acc:HGNC:4163]	protein_coding	21	2.88752	40.5594	3.81213	0.00845	0.229491	UP		,hsa01130:Biosynthesis of antibiotics,hsa01100:Metabolic pathways,hsa00230:Purine metabolism,hsa00670:One carbon pool by folate
LYPLA1	lysophospholipase I [Source:HGNC Symbol;Acc:HGNC:6737]	protein_coding	8	6.97891	97.9785	3.81139	0.0128	0.298996	UP
HELLS	helicase, lymphoid-specific [Source:HGNC Symbol;Acc:HGNC:4861]	protein_coding	10	3.17247	44.3292	3.80458	0.03205	0.510437	UP
CCDC102A	coiled-coil domain containing 102A [Source:HGNC Symbol;Acc:HGNC:28097]	protein_coding	16	0.101808	1.41811	3.80005	0.01715	0.357932	UP	yes
MAGEF1	melanoma antigen family F1 [Source:HGNC Symbol;Acc:HGNC:29639]	protein_coding	3	0.61156	8.4876	3.79479	5e-05	0.00379552	UP
CBR1	carbonyl reductase 1 [Source:HGNC Symbol;Acc:HGNC:1548]	protein_coding	21	4.23879	58.6726	3.79096	0.0016	0.0693483	UP		,hsa01100:Metabolic pathways
CTD-2555O16.4	NA	antisense	14	0.416723	5.76508	3.79018	0.0446	0.579181	UP
YWHAH	tyrosine 3-monooxygenase/tryptophan 5-monooxygenase activation protein, eta [Source:HGNC Symbol;Acc:HGNC:12853]	protein_coding	22	5.35435	73.9491	3.78775	0.02985	0.49042	UP	yes	,hsa04110:Cell cycle,hsa04114:Oocyte meiosis
ASUN	asunder spermatogenesis regulator [Source:HGNC Symbol;Acc:HGNC:20174]	protein_coding	12	0.629133	8.63535	3.77882	0.0124	0.292882	UP	yes
RP11-386G11.10	NA	antisense	12	145.508	1994.34	3.77674	5e-05	0.00379552	UP
CISD1	CDGSH iron sulfur domain 1 [Source:HGNC Symbol;Acc:HGNC:30880]	protein_coding	10	2.16014	29.4666	3.76988	0.02865	0.47871	UP	yes
XPO1	exportin 1 [Source:HGNC Symbol;Acc:HGNC:12825]	protein_coding	2	0.807513	11.0107	3.76927	0.0406	0.573732	UP		,hsa05166:HTLV-I infection,hsa03013:RNA transport,hsa03008:Ribosome biogenesis in eukaryotes
RAB33A	RAB33A, member RAS oncogene family [Source:HGNC Symbol;Acc:HGNC:9773]	protein_coding	X	2.99657	40.7976	3.7671	5e-05	0.00379552	UP
FLVCR1-AS1	FLVCR1 antisense RNA 1 (head to head) [Source:HGNC Symbol;Acc:HGNC:39077]	lincRNA	1	0.787097	10.6865	3.76311	0.0099	0.254013	UP	yes
AIMP2	aminoacyl tRNA synthetase complex-interacting multifunctional protein 2 [Source:HGNC Symbol;Acc:HGNC:20609]	protein_coding	7	3.28886	44.6196	3.76202	0.0239	0.434236	UP	yes
ALDOA	aldolase A, fructose-bisphosphate [Source:HGNC Symbol;Acc:HGNC:414]	protein_coding	16	31.2227	422.369	3.75784	0.00735	0.210406	UP		,hsa01130:Biosynthesis of antibiotics,hsa01100:Metabolic pathways,hsa01200:Carbon metabolism,hsa01230:Biosynthesis of amino acids,hsa00010:Glycolysis / Gluconeogenesis,hsa00030:Pentose phosphate pathway,hsa00051:Fructose and mannose metabolism
PRIM1	primase, DNA, polypeptide 1 (49kDa) [Source:HGNC Symbol;Acc:HGNC:9369]	protein_coding	12	4.17836	56.4239	3.7553	0.0071	0.205769	UP		,hsa01100:Metabolic pathways,hsa03030:DNA replication,hsa00230:Purine metabolism,hsa00240:Pyrimidine metabolism
SLC25A15	solute carrier family 25 (mitochondrial carrier; ornithine transporter) member 15 [Source:HGNC Symbol;Acc:HGNC:10985]	protein_coding	13	0.677655	9.14995	3.75514	0.01055	0.264581	UP
ANP32A	acidic (leucine-rich) nuclear phosphoprotein 32 family, member A [Source:HGNC Symbol;Acc:HGNC:13233]	protein_coding	15	3.33769	45.0473	3.75452	0.0135	0.309377	UP
TEX264	testis expressed 264 [Source:HGNC Symbol;Acc:HGNC:30247]	protein_coding	3	4.58252	61.3914	3.74382	0.03485	0.530879	UP	yes
CD109	CD109 molecule [Source:HGNC Symbol;Acc:HGNC:21685]	protein_coding	6	0.349777	4.67868	3.74159	0.0412	0.577755	UP
BCL2L1	BCL2-like 1 [Source:HGNC Symbol;Acc:HGNC:992]	protein_coding	20	1.38556	18.4795	3.73738	5e-05	0.00379552	UP		,hsa05166:HTLV-I infection,hsa05212:Pancreatic cancer
PKM	pyruvate kinase, muscle [Source:HGNC Symbol;Acc:HGNC:9021]	protein_coding	15	65.6785	874.017	3.73417	0.0264	0.459226	UP		,hsa01130:Biosynthesis of antibiotics,hsa01100:Metabolic pathways,hsa01200:Carbon metabolism,hsa01230:Biosynthesis of amino acids,hsa00010:Glycolysis / Gluconeogenesis,hsa00230:Purine metabolism,hsa00620:Pyruvate metabolism,hsa05230:Central carbon metabolism in cancer
DARS2	aspartyl-tRNA synthetase 2, mitochondrial [Source:HGNC Symbol;Acc:HGNC:25538]	protein_coding	1	1.39231	18.5261	3.73401	5e-05	0.00379552	UP		,hsa00970:Aminoacyl-tRNA biosynthesis
TXN2	thioredoxin 2 [Source:HGNC Symbol;Acc:HGNC:17772]	protein_coding	22	3.66663	48.7399	3.73258	0.0457	0.579181	UP
VARS	valyl-tRNA synthetase [Source:HGNC Symbol;Acc:HGNC:12651]	protein_coding	6	1.16743	15.5132	3.73208	5e-05	0.00379552	UP		,hsa00970:Aminoacyl-tRNA biosynthesis
MYBBP1A	MYB binding protein (P160) 1a [Source:HGNC Symbol;Acc:HGNC:7546]	protein_coding	17	0.684833	9.08703	3.72999	0.042	0.579181	UP	yes
VARS	valyl-tRNA synthetase [Source:HGNC Symbol;Acc:HGNC:12651]	protein_coding	6	2.33963	31.0202	3.72886	0.0202	0.393595	UP		,hsa00970:Aminoacyl-tRNA biosynthesis
ASNS	asparagine synthetase (glutamine-hydrolyzing) [Source:HGNC Symbol;Acc:HGNC:753]	protein_coding	7	3.06163	40.5648	3.72786	0.0037	0.128822	UP	yes	,hsa01100:Metabolic pathways
HAUS1	HAUS augmin-like complex, subunit 1 [Source:HGNC Symbol;Acc:HGNC:25174]	protein_coding	18	3.27092	43.3271	3.7275	0.00625	0.188551	UP	yes
PAICS	phosphoribosylaminoimidazole carboxylase, phosphoribosylaminoimidazole succinocarboxamide synthetase [Source:HGNC Symbol;Acc:HGNC:8587]	protein_coding	4	5.07542	67.2156	3.7272	0.0005	0.0279423	UP		,hsa01130:Biosynthesis of antibiotics,hsa01100:Metabolic pathways,hsa00230:Purine metabolism
AARS	alanyl-tRNA synthetase [Source:HGNC Symbol;Acc:HGNC:20]	protein_coding	16	2.50973	33.2296	3.72686	5e-05	0.00379552	UP		,hsa00970:Aminoacyl-tRNA biosynthesis
PUS7	pseudouridylate synthase 7 (putative) [Source:HGNC Symbol;Acc:HGNC:26033]	protein_coding	7	0.655264	8.66282	3.72469	0.0234	0.428019	UP
COMT	catechol-O-methyltransferase [Source:HGNC Symbol;Acc:HGNC:2228]	protein_coding	22	3.43617	45.3561	3.72242	0.0241	0.435883	UP		,hsa01100:Metabolic pathways
MDH2	malate dehydrogenase 2, NAD (mitochondrial) [Source:HGNC Symbol;Acc:HGNC:6971]	protein_coding	7	16.3049	214.148	3.71523	0.0007	0.0365012	UP		,hsa01130:Biosynthesis of antibiotics,hsa01100:Metabolic pathways,hsa01200:Carbon metabolism,Cysteine and methionine metabolism,hsa00620:Pyruvate metabolism,hsa00020:Citrate cycle (TCA cycle)
PIK3R2	phosphoinositide-3-kinase, regulatory subunit 2 (beta) [Source:HGNC Symbol;Acc:HGNC:8980]	protein_coding	19	4.62843	60.7442	3.71415	0.00045	0.0256341	UP		,hsa05166:HTLV-I infection,hsa05230:Central carbon metabolism in cancer,hsa05212:Pancreatic cancer,hsa04914:Progesterone-mediated oocyte maturation
DNAJA3	DnaJ (Hsp40) homolog, subfamily A, member 3 [Source:HGNC Symbol;Acc:HGNC:11808]	protein_coding	16	2.19934	28.8543	3.71364	5e-05	0.00379552	UP
GAPDH	glyceraldehyde-3-phosphate dehydrogenase [Source:HGNC Symbol;Acc:HGNC:4141]	protein_coding	12	424.147	5561.51	3.71284	5e-05	0.00379552	UP		,hsa01130:Biosynthesis of antibiotics,hsa01100:Metabolic pathways,hsa01200:Carbon metabolism,hsa01230:Biosynthesis of amino acids,hsa00010:Glycolysis / Gluconeogenesis
CDK5	cyclin-dependent kinase 5 [Source:HGNC Symbol;Acc:HGNC:1774]	protein_coding	7	3.57614	46.8196	3.71064	0.01665	0.35183	UP
HELLS	helicase, lymphoid-specific [Source:HGNC Symbol;Acc:HGNC:4861]	protein_coding	10	0.518603	6.77559	3.70764	0.0231	0.42517	UP
NCKIPSD	NCK interacting protein with SH3 domain [Source:HGNC Symbol;Acc:HGNC:15486]	protein_coding	3	0.467524	6.1048	3.70683	0.00955	0.248513	UP	yes
PHF19	PHD finger protein 19 [Source:HGNC Symbol;Acc:HGNC:24566]	protein_coding	9	19.7146	256.79	3.70325	5e-05	0.00379552	UP
HLA-DRA	major histocompatibility complex, class II, DR alpha [Source:HGNC Symbol;Acc:HGNC:4947]	protein_coding	6	4.94824	64.4396	3.70296	0.0098	0.253075	UP		,hsa05166:HTLV-I infection,hsa04612:Antigen processing and presentation,hsa05310:Asthma,hsa05332:Graft-versus-host disease,hsa04940:Type I diabetes mellitus,hsa05330:Allograft rejection,hsa05416:Viral myocarditis,hsa05168:Herpes simplex infection,hsa05140:Leishmaniasis,hsa05321:Inflammatory bowel disease (IBD)
HSDL2	hydroxysteroid dehydrogenase like 2 [Source:HGNC Symbol;Acc:HGNC:18572]	protein_coding	9	0.705742	9.17356	3.70027	0.02415	0.436206	UP	yes
ZBED6CL	ZBED6 C-terminal like [Source:HGNC Symbol;Acc:HGNC:21720]	protein_coding	7	0.369848	4.80592	3.69981	0.01395	0.315951	UP
WDR76	WD repeat domain 76 [Source:HGNC Symbol;Acc:HGNC:25773]	protein_coding	15	0.476201	6.18718	3.69964	0.01155	0.281132	UP
RFC2	replication factor C (activator 1) 2, 40kDa [Source:HGNC Symbol;Acc:HGNC:9970]	protein_coding	7	7.85175	101.629	3.69416	5e-05	0.00379552	UP		,hsa03030:DNA replication,hsa03430:Mismatch repair,hsa03420:Nucleotide excision repair
ANXA6	annexin A6 [Source:HGNC Symbol;Acc:HGNC:544]	protein_coding	5	11.3751	146.96	3.69148	0.04685	0.579181	UP
MBOAT7	membrane bound O-acyltransferase domain containing 7 [Source:HGNC Symbol;Acc:HGNC:15505]	protein_coding	19	1.08323	13.9798	3.68994	0.0197	0.388317	UP
SIGMAR1	sigma non-opioid intracellular receptor 1 [Source:HGNC Symbol;Acc:HGNC:8157]	protein_coding	9	3.43359	44.1814	3.68565	0.01295	0.301358	UP
TXNDC5	thioredoxin domain containing 5 (endoplasmic reticulum) [Source:HGNC Symbol;Acc:HGNC:21073]	protein_coding	6	4.51617	57.7464	3.67656	5e-05	0.00379552	UP
TRAP1	TNF receptor-associated protein 1 [Source:HGNC Symbol;Acc:HGNC:16264]	protein_coding	16	5.97303	75.9498	3.66851	0.0084	0.228499	UP
ACTG1	actin gamma 1 [Source:HGNC Symbol;Acc:HGNC:144]	protein_coding	17	181.073	2301.66	3.66803	0.03435	0.526814	UP	yes	,hsa05416:Viral myocarditis
ASB2	ankyrin repeat and SOCS box containing 2 [Source:HGNC Symbol;Acc:HGNC:16012]	protein_coding	14	0.600879	7.62809	3.66617	0.02895	0.481822	UP	yes
NPM3	nucleophosmin/nucleoplasmin 3 [Source:HGNC Symbol;Acc:HGNC:7931]	protein_coding	10	10.9362	138.168	3.65923	0.00015	0.0100081	UP	yes
ZNF76	zinc finger protein 76 [Source:HGNC Symbol;Acc:HGNC:13149]	protein_coding	6	0.627833	7.9226	3.65752	0.0346	0.528615	UP	yes
DPP3	dipeptidyl-peptidase 3 [Source:HGNC Symbol;Acc:HGNC:3008]	protein_coding	11	1.76194	22.1629	3.65291	0.00675	0.19929	UP
APEH	acylaminoacyl-peptide hydrolase [Source:HGNC Symbol;Acc:HGNC:586]	protein_coding	3	2.02383	25.4474	3.65236	0.0326	0.514167	UP	yes
MCM7	minichromosome maintenance complex component 7 [Source:HGNC Symbol;Acc:HGNC:6950]	protein_coding	7	8.31507	104.397	3.65021	5e-05	0.00379552	UP		,hsa03030:DNA replication,hsa04110:Cell cycle
TIPIN	TIMELESS interacting protein [Source:HGNC Symbol;Acc:HGNC:30750]	protein_coding	15	0.533819	6.68486	3.64648	0.0432	0.579181	UP	yes
LGALS1	lectin, galactoside-binding, soluble, 1 [Source:HGNC Symbol;Acc:HGNC:6561]	protein_coding	22	68.7933	860.132	3.64422	5e-05	0.00379552	UP
CNDP2	CNDP dipeptidase 2 (metallopeptidase M20 family) [Source:HGNC Symbol;Acc:HGNC:24437]	protein_coding	18	2.13191	26.4248	3.63167	0.001	0.0481107	UP		,hsa01100:Metabolic pathways,hsa00330:Arginine and proline metabolism
FARSA	phenylalanyl-tRNA synthetase, alpha subunit [Source:HGNC Symbol;Acc:HGNC:3592]	protein_coding	19	3.77651	46.7158	3.62878	0.0007	0.0365012	UP	yes	,hsa00970:Aminoacyl-tRNA biosynthesis
CENPE	centromere protein E, 312kDa [Source:HGNC Symbol;Acc:HGNC:1856]	protein_coding	4	0.163764	2.02344	3.62712	0.00085	0.0425867	UP	yes
CTNS	cystinosin, lysosomal cystine transporter [Source:HGNC Symbol;Acc:HGNC:2518]	protein_coding	17	0.959419	11.8534	3.627	0.01215	0.288788	UP
DDB2	damage-specific DNA binding protein 2, 48kDa [Source:HGNC Symbol;Acc:HGNC:2718]	protein_coding	11	3.22835	39.7791	3.62314	0.02795	0.473195	UP	yes	,hsa03420:Nucleotide excision repair
CTSH	cathepsin H [Source:HGNC Symbol;Acc:HGNC:2535]	protein_coding	15	6.29531	77.5282	3.62237	5e-05	0.00379552	UP
AIFM1	apoptosis-inducing factor, mitochondrion-associated, 1 [Source:HGNC Symbol;Acc:HGNC:8768]	protein_coding	X	2.46482	30.349	3.62209	5e-05	0.00379552	UP
MRPS12	mitochondrial ribosomal protein S12 [Source:HGNC Symbol;Acc:HGNC:10380]	protein_coding	19	4.20692	51.7204	3.6199	0.0048	0.156209	UP		,hsa03010:Ribosome
NDC80	NDC80 kinetochore complex component [Source:HGNC Symbol;Acc:HGNC:16909]	protein_coding	18	1.04482	12.8402	3.61934	0.00245	0.095339	UP
PARS2	prolyl-tRNA synthetase 2, mitochondrial (putative) [Source:HGNC Symbol;Acc:HGNC:30563]	protein_coding	1	0.363942	4.46753	3.6177	0.0001	0.00706861	UP	yes	,hsa00970:Aminoacyl-tRNA biosynthesis
OSBPL10	oxysterol binding protein-like 10 [Source:HGNC Symbol;Acc:HGNC:16395]	protein_coding	3	0.126675	1.55289	3.61575	0.0202	0.393595	UP
SLC1A5	solute carrier family 1 (neutral amino acid transporter), member 5 [Source:HGNC Symbol;Acc:HGNC:10943]	protein_coding	19	1.39278	17.0714	3.61555	0.04305	0.579181	UP		,hsa05230:Central carbon metabolism in cancer
RDH10	retinol dehydrogenase 10 (all-trans) [Source:HGNC Symbol;Acc:HGNC:19975]	protein_coding	8	1.1351	13.8893	3.61309	0.0279	0.472703	UP		,hsa01100:Metabolic pathways
HLA-DQA2	major histocompatibility complex, class II, DQ alpha 2 [Source:HGNC Symbol;Acc:HGNC:4943]	protein_coding	6	0.454729	5.54925	3.60921	5e-05	0.00379552	UP	yes	,hsa05166:HTLV-I infection,hsa04612:Antigen processing and presentation,hsa05310:Asthma,hsa05332:Graft-versus-host disease,hsa04940:Type I diabetes mellitus,hsa05330:Allograft rejection,hsa05416:Viral myocarditis,hsa05168:Herpes simplex infection,hsa05140:Leishmaniasis,hsa05321:Inflammatory bowel disease (IBD)
BRAT1	BRCA1-associated ATM activator 1 [Source:HGNC Symbol;Acc:HGNC:21701]	protein_coding	7	0.397758	4.83226	3.60274	0.0156	0.337749	UP	yes
PRC1	protein regulator of cytokinesis 1 [Source:HGNC Symbol;Acc:HGNC:9341]	protein_coding	15	2.76174	33.4851	3.59987	0.0079	0.220926	UP
IER3	immediate early response 3 [Source:HGNC Symbol;Acc:HGNC:5392]	protein_coding	6	2.66213	32.24	3.5982	5e-05	0.00379552	UP
PPIL1	peptidylprolyl isomerase (cyclophilin)-like 1 [Source:HGNC Symbol;Acc:HGNC:9260]	protein_coding	6	5.98577	72.4771	3.59792	0.00205	0.0841704	UP
RACGAP1	Rac GTPase activating protein 1 [Source:HGNC Symbol;Acc:HGNC:9804]	protein_coding	12	1.26104	15.2622	3.59728	5e-05	0.00379552	UP
STX10	syntaxin 10 [Source:HGNC Symbol;Acc:HGNC:11428]	protein_coding	19	2.19373	26.5291	3.59611	0.02405	0.435327	UP	yes
BABAM1	BRISC and BRCA1 A complex member 1 [Source:HGNC Symbol;Acc:HGNC:25008]	protein_coding	19	5.38927	65.1245	3.59504	0.00235	0.0924561	UP	yes
PIGN	phosphatidylinositol glycan anchor biosynthesis, class N [Source:HGNC Symbol;Acc:HGNC:8967]	protein_coding	18	0.221323	2.67283	3.59414	0.0469	0.579181	UP	yes	,hsa01100:Metabolic pathways
MRPS5	mitochondrial ribosomal protein S5 [Source:HGNC Symbol;Acc:HGNC:14498]	protein_coding	2	3.20144	38.5941	3.59159	0.01145	0.279702	UP		,hsa03010:Ribosome
HLA-DRA	major histocompatibility complex, class II, DR alpha [Source:HGNC Symbol;Acc:HGNC:4947]	protein_coding	6	18.5197	223.025	3.59007	0.001	0.0481107	UP		,hsa05166:HTLV-I infection,hsa04612:Antigen processing and presentation,hsa05310:Asthma,hsa05332:Graft-versus-host disease,hsa04940:Type I diabetes mellitus,hsa05330:Allograft rejection,hsa05416:Viral myocarditis,hsa05168:Herpes simplex infection,hsa05140:Leishmaniasis,hsa05321:Inflammatory bowel disease (IBD)
B3GAT3	beta-1,3-glucuronyltransferase 3 [Source:HGNC Symbol;Acc:HGNC:923]	protein_coding	11	1.04296	12.4747	3.58025	0.03455	0.528089	UP	yes	,hsa01100:Metabolic pathways
MCTS1	malignant T cell amplified sequence 1 [Source:HGNC Symbol;Acc:HGNC:23357]	protein_coding	X	3.14423	37.5736	3.57894	0.02075	0.398809	UP	yes
DCTPP1	dCTP pyrophosphatase 1 [Source:HGNC Symbol;Acc:HGNC:28777]	protein_coding	16	5.7828	68.9774	3.57628	0.00065	0.034722	UP		,hsa01100:Metabolic pathways,hsa00240:Pyrimidine metabolism
CORO1B	coronin, actin binding protein, 1B [Source:HGNC Symbol;Acc:HGNC:2253]	protein_coding	11	4.33793	51.716	3.57553	5e-05	0.00379552	UP	yes
HINT2	histidine triad nucleotide binding protein 2 [Source:HGNC Symbol;Acc:HGNC:18344]	protein_coding	9	4.7305	56.3412	3.57413	0.02155	0.408396	UP
RPP25	ribonuclease P/MRP 25kDa subunit [Source:HGNC Symbol;Acc:HGNC:30361]	protein_coding	15	0.277362	3.27895	3.56339	5e-05	0.00379552	UP		,hsa03013:RNA transport,hsa03008:Ribosome biogenesis in eukaryotes
SEH1L	SEH1-like (S. cerevisiae) [Source:HGNC Symbol;Acc:HGNC:30379]	protein_coding	18	0.675287	7.96362	3.55985	0.0162	0.34577	UP		,hsa03013:RNA transport
HRH2	histamine receptor H2 [Source:HGNC Symbol;Acc:HGNC:5183]	protein_coding	5	0.387154	4.52476	3.54686	0.00045	0.0256341	UP
AC016747.3	NA	processed_transcript	2	0.245521	2.8582	3.54119	0.0483	0.579181	UP	yes
BST2	bone marrow stromal cell antigen 2 [Source:HGNC Symbol;Acc:HGNC:1119]	protein_coding	19	43.2398	501.116	3.53471	5e-05	0.00379552	UP
BCKDK	branched chain ketoacid dehydrogenase kinase [Source:HGNC Symbol;Acc:HGNC:16902]	protein_coding	16	1.18247	13.6866	3.53289	0.0355	0.536202	UP	yes
MAD2L2	MAD2 mitotic arrest deficient-like 2 (yeast) [Source:HGNC Symbol;Acc:HGNC:6764]	protein_coding	1	3.13399	36.2238	3.53087	0.0151	0.331906	UP		,hsa04110:Cell cycle,hsa04114:Oocyte meiosis,hsa04914:Progesterone-mediated oocyte maturation
STOML2	stomatin (EPB72)-like 2 [Source:HGNC Symbol;Acc:HGNC:14559]	protein_coding	9	12.5426	144.898	3.53014	0.00045	0.0256341	UP
RP11-161H23.5	NA	antisense	12	62.4802	720.168	3.52686	5e-05	0.00379552	UP
CMAHP	cytidine monophospho-N-acetylneuraminic acid hydroxylase, pseudogene [Source:HGNC Symbol;Acc:HGNC:2098]	unitary_pseudogene	6	3.19353	36.7989	3.52644	0.00105	0.0499491	UP
CBX3	chromobox homolog 3 [Source:HGNC Symbol;Acc:HGNC:1553]	protein_coding	7	1.87365	21.5416	3.5232	0.0495	0.579181	UP	yes
LRRN3	leucine rich repeat neuronal 3 [Source:HGNC Symbol;Acc:HGNC:17200]	protein_coding	7	0.892313	10.2024	3.51522	0.0009	0.0442737	UP	yes
MICAL2	microtubule associated monooxygenase, calponin and LIM domain containing 2 [Source:HGNC Symbol;Acc:HGNC:24693]	protein_coding	11	0.48004	5.48517	3.51431	0.00465	0.153165	UP
SCAMP3	secretory carrier membrane protein 3 [Source:HGNC Symbol;Acc:HGNC:10565]	protein_coding	1	2.02269	23.1082	3.51406	0.0486	0.579181	UP
BST2	bone marrow stromal cell antigen 2 [Source:HGNC Symbol;Acc:HGNC:1119]	protein_coding	19	9.31832	106.437	3.51378	0.04685	0.579181	UP
TOMM40	translocase of outer mitochondrial membrane 40 homolog (yeast) [Source:HGNC Symbol;Acc:HGNC:18001]	protein_coding	19	5.56832	63.5634	3.51288	5e-05	0.00379552	UP
EBNA1BP2	EBNA1 binding protein 2 [Source:HGNC Symbol;Acc:HGNC:15531]	protein_coding	1	5.39235	61.5319	3.51235	0.00085	0.0425867	UP
SLC38A5	solute carrier family 38, member 5 [Source:HGNC Symbol;Acc:HGNC:18070]	protein_coding	X	4.49783	51.2373	3.50989	0.0378	0.552596	UP	yes
TMEM173	transmembrane protein 173 [Source:HGNC Symbol;Acc:HGNC:27962]	protein_coding	5	4.23645	48.2105	3.50842	0.0108	0.269059	UP
KIAA1671	KIAA1671 [Source:HGNC Symbol;Acc:HGNC:29345]	protein_coding	22	1.03629	11.7699	3.50561	5e-05	0.00379552	UP
HEMK1	HemK methyltransferase family member 1 [Source:HGNC Symbol;Acc:HGNC:24923]	protein_coding	3	0.891137	10.1014	3.50277	0.0109	0.271053	UP
GSTO1	glutathione S-transferase omega 1 [Source:HGNC Symbol;Acc:HGNC:13312]	protein_coding	10	24.1286	273.475	3.50259	0.00235	0.0924561	UP		,hsa00480:Glutathione metabolism
SRM	spermidine synthase [Source:HGNC Symbol;Acc:HGNC:11296]	protein_coding	1	13.0459	147.807	3.50205	5e-05	0.00379552	UP		,hsa01100:Metabolic pathways,Cysteine and methionine metabolism,hsa00480:Glutathione metabolism,hsa00330:Arginine and proline metabolism
MTHFD1	methylenetetrahydrofolate dehydrogenase (NADP+ dependent) 1, methenyltetrahydrofolate cyclohydrolase, formyltetrahydrofolate synthetase [Source:HGNC Symbol;Acc:HGNC:7432]	protein_coding	14	0.703671	7.95618	3.4991	0.04765	0.579181	UP	yes	,hsa01100:Metabolic pathways,hsa00670:One carbon pool by folate
CDK2	cyclin-dependent kinase 2 [Source:HGNC Symbol;Acc:HGNC:1771]	protein_coding	12	4.32762	48.6767	3.49159	5e-05	0.00379552	UP		,hsa04110:Cell cycle,hsa04114:Oocyte meiosis,hsa05168:Herpes simplex infection,hsa04914:Progesterone-mediated oocyte maturation
NUDT1	nudix (nucleoside diphosphate linked moiety X)-type motif 1 [Source:HGNC Symbol;Acc:HGNC:8048]	protein_coding	7	5.8319	65.5256	3.49002	0.00095	0.0462966	UP
PRIM2	primase, DNA, polypeptide 2 (58kDa) [Source:HGNC Symbol;Acc:HGNC:9370]	protein_coding	6	0.963641	10.7577	3.48072	0.00285	0.107212	UP		,hsa01100:Metabolic pathways,hsa03030:DNA replication,hsa00230:Purine metabolism,hsa00240:Pyrimidine metabolism
MRTO4	mRNA turnover 4 homolog (S. cerevisiae) [Source:HGNC Symbol;Acc:HGNC:18477]	protein_coding	1	2.87201	32.0264	3.47913	5e-05	0.00379552	UP
PCNA	proliferating cell nuclear antigen [Source:HGNC Symbol;Acc:HGNC:8729]	protein_coding	20	35.9989	401.106	3.47796	5e-05	0.00379552	UP		,hsa03030:DNA replication,hsa04110:Cell cycle,hsa05166:HTLV-I infection,hsa03430:Mismatch repair,hsa03410:Base excision repair,hsa03420:Nucleotide excision repair
RP11-386G11.10	NA	antisense	12	32.9991	367.514	3.4773	0.0071	0.205769	UP
ARHGAP11B	Rho GTPase activating protein 11B [Source:HGNC Symbol;Acc:HGNC:15782]	protein_coding	15	0.194035	2.15724	3.47479	0.0139	0.315135	UP	yes
DNAJC17	DnaJ (Hsp40) homolog, subfamily C, member 17 [Source:HGNC Symbol;Acc:HGNC:25556]	protein_coding	15	0.629165	6.98742	3.47325	0.0214	0.406918	UP
CCT7	chaperonin containing TCP1, subunit 7 (eta) [Source:HGNC Symbol;Acc:HGNC:1622]	protein_coding	2	3.48671	38.6984	3.47234	0.00635	0.190635	UP
CDK2AP1	cyclin-dependent kinase 2 associated protein 1 [Source:HGNC Symbol;Acc:HGNC:14002]	protein_coding	12	4.70011	52.1547	3.47203	0.01275	0.298445	UP	yes
WRAP53	WD repeat containing, antisense to TP53 [Source:HGNC Symbol;Acc:HGNC:25522]	protein_coding	17	1.52098	16.8699	3.47138	0.003	0.110946	UP	yes
STIP1	stress-induced phosphoprotein 1 [Source:HGNC Symbol;Acc:HGNC:11387]	protein_coding	11	17.3293	192.157	3.471	5e-05	0.00379552	UP
PRELID1	PRELI domain containing 1 [Source:HGNC Symbol;Acc:HGNC:30255]	protein_coding	5	10.0694	111.547	3.46961	0.0075	0.213528	UP
SPDL1	spindle apparatus coiled-coil protein 1 [Source:HGNC Symbol;Acc:HGNC:26010]	protein_coding	5	0.86386	9.56291	3.46858	0.0153	0.334351	UP
SLC1A5	solute carrier family 1 (neutral amino acid transporter), member 5 [Source:HGNC Symbol;Acc:HGNC:10943]	protein_coding	19	7.96333	87.9815	3.46576	0.0368	0.546103	UP		,hsa05230:Central carbon metabolism in cancer
PTTG1	pituitary tumor-transforming 1 [Source:HGNC Symbol;Acc:HGNC:9690]	protein_coding	5	16.2177	179.114	3.46524	5e-05	0.00379552	UP		,hsa04110:Cell cycle,hsa05166:HTLV-I infection,hsa04114:Oocyte meiosis
TFRC	transferrin receptor [Source:HGNC Symbol;Acc:HGNC:11763]	protein_coding	3	9.65446	106.574	3.46451	5e-05	0.00379552	UP
PDXP	pyridoxal (pyridoxine, vitamin B6) phosphatase [Source:HGNC Symbol;Acc:HGNC:30259]	protein_coding	22	2.03687	22.4589	3.46286	0.01675	0.352953	UP		,hsa01100:Metabolic pathways
HIBADH	3-hydroxyisobutyrate dehydrogenase [Source:HGNC Symbol;Acc:HGNC:4907]	protein_coding	7	0.63914	7.04253	3.46189	0.0186	0.376375	UP	yes	,hsa01100:Metabolic pathways,hsa00280:Valine,leucine and isoleucine degradation
GOT2	glutamic-oxaloacetic transaminase 2, mitochondrial [Source:HGNC Symbol;Acc:HGNC:4433]	protein_coding	16	2.76084	30.3857	3.46021	0.0222	0.415487	UP		,hsa01130:Biosynthesis of antibiotics,hsa01100:Metabolic pathways,hsa01200:Carbon metabolism,hsa01230:Biosynthesis of amino acids,Cysteine and methionine metabolism,hsa00330:Arginine and proline metabolism,hsa01210:2-Oxocarboxylic acid metabolism
LIG1	ligase I, DNA, ATP-dependent [Source:HGNC Symbol;Acc:HGNC:6598]	protein_coding	19	2.3218	25.4544	3.4546	0.043	0.579181	UP	yes	,hsa03030:DNA replication,hsa03430:Mismatch repair,hsa03410:Base excision repair,hsa03420:Nucleotide excision repair
NHP2	NHP2 ribonucleoprotein [Source:HGNC Symbol;Acc:HGNC:14377]	protein_coding	5	19.5532	214.019	3.45226	0.00145	0.0640343	UP		,hsa03008:Ribosome biogenesis in eukaryotes
MMAB	methylmalonic aciduria (cobalamin deficiency) cblB type [Source:HGNC Symbol;Acc:HGNC:19331]	protein_coding	12	1.21107	13.1985	3.44602	0.02955	0.487025	UP	yes	,hsa01100:Metabolic pathways,hsa00860:Porphyrin and chlorophyll metabolism
PANK4	pantothenate kinase 4 [Source:HGNC Symbol;Acc:HGNC:19366]	protein_coding	1	0.421288	4.58505	3.44406	0.04785	0.579181	UP	yes	,hsa01100:Metabolic pathways
MTCH2	mitochondrial carrier 2 [Source:HGNC Symbol;Acc:HGNC:17587]	protein_coding	11	5.59931	60.7544	3.43967	5e-05	0.00379552	UP
PRMT1	protein arginine methyltransferase 1 [Source:HGNC Symbol;Acc:HGNC:5187]	protein_coding	19	24.339	263.88	3.43854	5e-05	0.00379552	UP
RBM19	RNA binding motif protein 19 [Source:HGNC Symbol;Acc:HGNC:29098]	protein_coding	12	0.6093	6.59775	3.43675	0.01875	0.378281	UP	yes
POLA2	polymerase (DNA directed), alpha 2, accessory subunit [Source:HGNC Symbol;Acc:HGNC:30073]	protein_coding	11	1.30417	14.1216	3.43671	0.0008	0.0405916	UP		,hsa01100:Metabolic pathways,hsa03030:DNA replication,hsa00230:Purine metabolism,hsa00240:Pyrimidine metabolism
MTHFD2	methylenetetrahydrofolate dehydrogenase (NADP+ dependent) 2, methenyltetrahydrofolate cyclohydrolase [Source:HGNC Symbol;Acc:HGNC:7434]	protein_coding	2	13.5314	145.821	3.42981	0.0203	0.394636	UP	yes	,hsa01100:Metabolic pathways,hsa00670:One carbon pool by folate
ITM2C	integral membrane protein 2C [Source:HGNC Symbol;Acc:HGNC:6175]	protein_coding	2	1.52649	16.4307	3.4281	0.0228	0.42171	UP
IFRD2	interferon-related developmental regulator 2 [Source:HGNC Symbol;Acc:HGNC:5457]	protein_coding	3	1.83143	19.7122	3.42805	0.04075	0.574881	UP	yes
GSTP1	glutathione S-transferase pi 1 [Source:HGNC Symbol;Acc:HGNC:4638]	protein_coding	11	28.7838	309.298	3.42567	5e-05	0.00379552	UP		,hsa00480:Glutathione metabolism
SNAPC2	small nuclear RNA activating complex, polypeptide 2, 45kDa [Source:HGNC Symbol;Acc:HGNC:11135]	protein_coding	19	0.869608	9.2901	3.41726	0.00505	0.162011	UP
LIMK2	LIM domain kinase 2 [Source:HGNC Symbol;Acc:HGNC:6614]	protein_coding	22	0.221398	2.36311	3.41597	0.0442	0.579181	UP	yes
NSF	N-ethylmaleimide-sensitive factor [Source:HGNC Symbol;Acc:HGNC:8016]	protein_coding	17	0.275259	2.93529	3.41464	0.04285	0.579181	UP	yes
FANCE	Fanconi anemia, complementation group E [Source:HGNC Symbol;Acc:HGNC:3586]	protein_coding	6	0.62697	6.6804	3.41347	5e-05	0.00379552	UP		,hsa03460:Fanconi anemia pathway
SPATS2L	spermatogenesis associated, serine-rich 2-like [Source:HGNC Symbol;Acc:HGNC:24574]	protein_coding	2	4.46854	47.5665	3.41207	0.00645	0.192868	UP
DCPS	decapping enzyme, scavenger [Source:HGNC Symbol;Acc:HGNC:29812]	protein_coding	11	3.32814	35.3948	3.41075	0.0005	0.0279423	UP		,hsa03018:RNA degradation
IFRD2	interferon-related developmental regulator 2 [Source:HGNC Symbol;Acc:HGNC:5457]	protein_coding	3	2.15411	22.8886	3.40946	0.01525	0.334012	UP	yes
RP11-568N6.1	NA	lincRNA	2	0.200561	2.1295	3.4084	0.00015	0.0100081	UP	yes
PNPLA4	patatin-like phospholipase domain containing 4 [Source:HGNC Symbol;Acc:HGNC:24887]	protein_coding	X	0.152943	1.61993	3.40486	0.01805	0.369548	UP	yes
ZC3HC1	zinc finger, C3HC-type containing 1 [Source:HGNC Symbol;Acc:HGNC:29913]	protein_coding	7	1.56898	16.5726	3.40091	0.02775	0.47134	UP
C1QBP	complement component 1, q subcomponent binding protein [Source:HGNC Symbol;Acc:HGNC:1243]	protein_coding	17	11.3835	120.088	3.39908	0.00985	0.253305	UP		,hsa05168:Herpes simplex infection
HMGA1	high mobility group AT-hook 1 [Source:HGNC Symbol;Acc:HGNC:5010]	protein_coding	6	13.027	137.346	3.39824	5e-05	0.00379552	UP
ACLY	ATP citrate lyase [Source:HGNC Symbol;Acc:HGNC:115]	protein_coding	17	2.28518	24.0278	3.39433	5e-05	0.00379552	UP	yes	,hsa01130:Biosynthesis of antibiotics,hsa01100:Metabolic pathways,hsa00020:Citrate cycle (TCA cycle)
INF2	inverted formin, FH2 and WH2 domain containing [Source:HGNC Symbol;Acc:HGNC:23791]	protein_coding	14	0.968899	10.181	3.3934	0.0315	0.505521	UP	yes
SNUPN	snurportin 1 [Source:HGNC Symbol;Acc:HGNC:14245]	protein_coding	15	2.2209	23.3154	3.39207	0.0036	0.126641	UP	yes	,hsa03013:RNA transport
HPS1	Hermansky-Pudlak syndrome 1 [Source:HGNC Symbol;Acc:HGNC:5163]	protein_coding	10	0.732499	7.67682	3.38961	0.0438	0.579181	UP	yes
RPS6KA1	ribosomal protein S6 kinase, 90kDa, polypeptide 1 [Source:HGNC Symbol;Acc:HGNC:10430]	protein_coding	1	3.65782	38.2968	3.38817	0.0007	0.0365012	UP		,hsa04114:Oocyte meiosis,hsa04914:Progesterone-mediated oocyte maturation
MRPS35	mitochondrial ribosomal protein S35 [Source:HGNC Symbol;Acc:HGNC:16635]	protein_coding	12	2.48835	26.0121	3.38592	0.02785	0.472446	UP	yes
NFYC	nuclear transcription factor Y, gamma [Source:HGNC Symbol;Acc:HGNC:7806]	protein_coding	1	2.28579	23.8842	3.38529	0.0449	0.579181	UP	yes	,hsa04612:Antigen processing and presentation
NUP43	nucleoporin 43kDa [Source:HGNC Symbol;Acc:HGNC:21182]	protein_coding	6	1.13666	11.8726	3.38477	0.01055	0.264581	UP		,hsa03013:RNA transport
HADH	hydroxyacyl-CoA dehydrogenase [Source:HGNC Symbol;Acc:HGNC:4799]	protein_coding	4	3.65708	38.0994	3.381	0.0009	0.0442737	UP		,hsa01130:Biosynthesis of antibiotics,hsa01100:Metabolic pathways,hsa00280:Valine,leucine and isoleucine degradation,hsa00310:Lysine degradation
UQCRC1	ubiquinol-cytochrome c reductase core protein I [Source:HGNC Symbol;Acc:HGNC:12585]	protein_coding	3	20.7261	215.561	3.37858	5e-05	0.00379552	UP		,hsa01100:Metabolic pathways,hsa05016:Huntington's disease,hsa00190:Oxidative phosphorylation,hsa05012:Parkinson's disease
SFXN4	sideroflexin 4 [Source:HGNC Symbol;Acc:HGNC:16088]	protein_coding	10	1.27183	13.2256	3.37836	0.02065	0.39779	UP	yes
CCDC86	coiled-coil domain containing 86 [Source:HGNC Symbol;Acc:HGNC:28359]	protein_coding	11	1.57533	16.3779	3.37803	0.0003	0.0183211	UP
TP53	tumor protein p53 [Source:HGNC Symbol;Acc:HGNC:11998]	protein_coding	17	3.16545	32.8164	3.37393	0.0182	0.371497	UP		,hsa04110:Cell cycle,hsa05166:HTLV-I infection,hsa05016:Huntington's disease,hsa05230:Central carbon metabolism in cancer,hsa05212:Pancreatic cancer,hsa05168:Herpes simplex infection
FTSJ2	FtsJ RNA methyltransferase homolog 2 (E. coli) [Source:HGNC Symbol;Acc:HGNC:16352]	protein_coding	7	2.36584	24.5014	3.37244	0.0313	0.503862	UP
LACTB2	lactamase, beta 2 [Source:HGNC Symbol;Acc:HGNC:18512]	protein_coding	8	2.15822	22.3254	3.37077	0.0026	0.099971	UP
DNPH1	2'-deoxynucleoside 5'-phosphate N-hydrolase 1 [Source:HGNC Symbol;Acc:HGNC:21218]	protein_coding	6	3.34321	34.465	3.36583	0.01625	0.346401	UP
BNIP3	BCL2/adenovirus E1B 19kDa interacting protein 3 [Source:HGNC Symbol;Acc:HGNC:1084]	protein_coding	10	1.36753	14.0803	3.36403	0.00215	0.0869077	UP
ECHS1	enoyl CoA hydratase, short chain, 1, mitochondrial [Source:HGNC Symbol;Acc:HGNC:3151]	protein_coding	10	7.55447	77.4069	3.35706	5e-05	0.00379552	UP		,hsa01130:Biosynthesis of antibiotics,hsa01100:Metabolic pathways,hsa01200:Carbon metabolism,hsa00280:Valine,leucine and isoleucine degradation,hsa00310:Lysine degradation
WDR12	WD repeat domain 12 [Source:HGNC Symbol;Acc:HGNC:14098]	protein_coding	2	0.161629	1.6541	3.35529	0.02115	0.403864	UP	yes
MSH2	mutS homolog 2 [Source:HGNC Symbol;Acc:HGNC:7325]	protein_coding	2	1.01758	10.3961	3.35282	0.00215	0.0869077	UP		,hsa03430:Mismatch repair
NAT10	N-acetyltransferase 10 (GCN5-related) [Source:HGNC Symbol;Acc:HGNC:29830]	protein_coding	11	0.894541	9.1365	3.35242	0.0224	0.417042	UP	yes	,hsa03008:Ribosome biogenesis in eukaryotes
MTFMT	mitochondrial methionyl-tRNA formyltransferase [Source:HGNC Symbol;Acc:HGNC:29666]	protein_coding	15	0.887289	9.05488	3.35122	0.01445	0.32211	UP		,hsa00670:One carbon pool by folate,hsa00970:Aminoacyl-tRNA biosynthesis
FERMT3	fermitin family member 3 [Source:HGNC Symbol;Acc:HGNC:23151]	protein_coding	11	3.26126	33.2455	3.34966	0.0259	0.454494	UP
EXOSC4	exosome component 4 [Source:HGNC Symbol;Acc:HGNC:18189]	protein_coding	8	1.6971	17.2898	3.34878	0.0154	0.335024	UP	yes	,hsa03018:RNA degradation
POP7	processing of precursor 7, ribonuclease P/MRP subunit (S. cerevisiae) [Source:HGNC Symbol;Acc:HGNC:19949]	protein_coding	7	5.4382	55.355	3.34751	0.023	0.424136	UP		,hsa03013:RNA transport,hsa03008:Ribosome biogenesis in eukaryotes
PHPT1	phosphohistidine phosphatase 1 [Source:HGNC Symbol;Acc:HGNC:30033]	protein_coding	9	9.2601	94.1128	3.34529	0.0308	0.49973	UP	yes
FIGNL1	fidgetin-like 1 [Source:HGNC Symbol;Acc:HGNC:13286]	protein_coding	7	0.503402	5.11589	3.3452	0.03015	0.492603	UP	yes
DKC1	dyskeratosis congenita 1, dyskerin [Source:HGNC Symbol;Acc:HGNC:2890]	protein_coding	X	2.7799	28.2194	3.34358	0.02725	0.466353	UP		,hsa03008:Ribosome biogenesis in eukaryotes
PPP1CA	protein phosphatase 1, catalytic subunit, alpha isozyme [Source:HGNC Symbol;Acc:HGNC:9281]	protein_coding	11	9.28423	93.7928	3.33662	0.0493	0.579181	UP		,hsa04114:Oocyte meiosis,hsa05168:Herpes simplex infection
ITM2C	integral membrane protein 2C [Source:HGNC Symbol;Acc:HGNC:6175]	protein_coding	2	6.59716	66.5928	3.33545	0.0038	0.131091	UP
SLC39A14	solute carrier family 39 (zinc transporter), member 14 [Source:HGNC Symbol;Acc:HGNC:20858]	protein_coding	8	0.488668	4.91333	3.32977	0.0038	0.131091	UP
ERI1	exoribonuclease 1 [Source:HGNC Symbol;Acc:HGNC:23994]	protein_coding	8	0.679593	6.83116	3.32939	0.02225	0.416078	UP
RPL27	ribosomal protein L27 [Source:HGNC Symbol;Acc:HGNC:10328]	protein_coding	17	5.14978	51.4978	3.32193	0.0226	0.418925	UP	yes	,hsa03010:Ribosome
C20orf27	chromosome 20 open reading frame 27 [Source:HGNC Symbol;Acc:HGNC:15873]	protein_coding	20	2.66318	26.6237	3.32149	0.00155	0.0674399	UP
PSMB5	proteasome (prosome, macropain) subunit, beta type, 5 [Source:HGNC Symbol;Acc:HGNC:9542]	protein_coding	14	6.23308	62.1963	3.31881	0.02905	0.482894	UP		,hsa03050:Proteasome
CYC1	cytochrome c-1 [Source:HGNC Symbol;Acc:HGNC:2579]	protein_coding	8	12.5563	124.739	3.31242	5e-05	0.00379552	UP		,hsa01100:Metabolic pathways,hsa05016:Huntington's disease,hsa00190:Oxidative phosphorylation,hsa05012:Parkinson's disease
TOMM40L	translocase of outer mitochondrial membrane 40 homolog (yeast)-like [Source:HGNC Symbol;Acc:HGNC:25756]	protein_coding	1	0.574056	5.69464	3.31034	0.0356	0.537473	UP	yes
MRPL16	mitochondrial ribosomal protein L16 [Source:HGNC Symbol;Acc:HGNC:14476]	protein_coding	11	4.42713	43.6763	3.30241	0.0291	0.483488	UP		,hsa03010:Ribosome
FXN	frataxin [Source:HGNC Symbol;Acc:HGNC:3951]	protein_coding	9	1.32734	13.0916	3.30203	0.01945	0.385182	UP	yes	,hsa00860:Porphyrin and chlorophyll metabolism
FKBP1A	FK506 binding protein 1A, 12kDa [Source:HGNC Symbol;Acc:HGNC:3711]	protein_coding	20	15.4007	151.827	3.30136	5e-05	0.00379552	UP
CEP41	centrosomal protein 41kDa [Source:HGNC Symbol;Acc:HGNC:12370]	protein_coding	7	0.322066	3.17054	3.2993	0.02365	0.430617	UP	yes
MIR4435-1HG	MIR4435-1 host gene [Source:HGNC Symbol;Acc:HGNC:35163]	lincRNA	2	3.50875	34.4885	3.29709	0.0261	0.455762	UP	yes
EZH2	enhancer of zeste 2 polycomb repressive complex 2 subunit [Source:HGNC Symbol;Acc:HGNC:3527]	protein_coding	7	3.49014	34.2919	3.29651	0.00125	0.0572534	UP
GLB1	galactosidase, beta 1 [Source:HGNC Symbol;Acc:HGNC:4298]	protein_coding	3	3.49485	34.2658	3.29347	0.01805	0.369548	UP	yes	,hsa01100:Metabolic pathways,hsa00052:Galactose metabolism
FZD3	frizzled class receptor 3 [Source:HGNC Symbol;Acc:HGNC:4041]	protein_coding	8	0.096566	0.944983	3.2907	0.03085	0.499943	UP	yes	,hsa05166:HTLV-I infection
HMGA1	high mobility group AT-hook 1 [Source:HGNC Symbol;Acc:HGNC:5010]	protein_coding	6	12.0269	117.608	3.28965	0.00405	0.137891	UP
PITRM1	pitrilysin metallopeptidase 1 [Source:HGNC Symbol;Acc:HGNC:17663]	protein_coding	10	2.83195	27.6523	3.28753	0.02675	0.461995	UP
PSMB8	proteasome (prosome, macropain) subunit, beta type, 8 [Source:HGNC Symbol;Acc:HGNC:9545]	protein_coding	6	30.8722	301.402	3.28731	0.001	0.0481107	UP		,hsa03050:Proteasome
GEMIN6	gem (nuclear organelle) associated protein 6 [Source:HGNC Symbol;Acc:HGNC:20044]	protein_coding	2	1.51741	14.8027	3.28618	0.04275	0.579181	UP		,hsa03013:RNA transport
BRI3BP	BRI3 binding protein [Source:HGNC Symbol;Acc:HGNC:14251]	protein_coding	12	0.883367	8.61527	3.28581	5e-05	0.00379552	UP
RALB	v-ral simian leukemia viral oncogene homolog B [Source:HGNC Symbol;Acc:HGNC:9840]	protein_coding	2	4.06365	39.5948	3.28446	0.0015	0.065686	UP		,hsa05212:Pancreatic cancer
NAGA	N-acetylgalactosaminidase, alpha- [Source:HGNC Symbol;Acc:HGNC:7631]	protein_coding	22	1.49006	14.5133	3.28394	0.00285	0.107212	UP
AC009948.5	NA	antisense	2	0.473316	4.58957	3.27748	0.0404	0.572338	UP
DPAGT1	dolichyl-phosphate (UDP-N-acetylglucosamine) N-acetylglucosaminephosphotransferase 1 (GlcNAc-1-P transferase) [Source:HGNC Symbol;Acc:HGNC:2995]	protein_coding	11	3.03818	29.4218	3.2756	0.00335	0.1199	UP	yes	,hsa01100:Metabolic pathways
GINS4	GINS complex subunit 4 (Sld5 homolog) [Source:HGNC Symbol;Acc:HGNC:28226]	protein_coding	8	0.55406	5.36089	3.27436	0.0437	0.579181	UP	yes
NME1-NME2	nucleoside diphosphate kinase B isoform b [Source:RefSeq peptide;Acc:NP_001185611]	protein_coding	17	182.009	1760.64	3.27402	0.00185	0.0777482	UP		,hsa01130:Biosynthesis of antibiotics,hsa01100:Metabolic pathways,hsa00230:Purine metabolism,hsa00240:Pyrimidine metabolism
ZNF738	zinc finger protein 738 [Source:HGNC Symbol;Acc:HGNC:32469]	protein_coding	19	0.57726	5.54978	3.26514	0.0484	0.579181	UP	yes
NUP93	nucleoporin 93kDa [Source:HGNC Symbol;Acc:HGNC:28958]	protein_coding	16	2.64127	25.365	3.26354	0.017	0.355788	UP	yes	,hsa03013:RNA transport
MRPL52	mitochondrial ribosomal protein L52 [Source:HGNC Symbol;Acc:HGNC:16655]	protein_coding	14	21.5105	206.377	3.26217	0.0202	0.393595	UP
CARM1	coactivator-associated arginine methyltransferase 1 [Source:HGNC Symbol;Acc:HGNC:23393]	protein_coding	19	1.13094	10.8465	3.26163	0.01955	0.386485	UP
GAMT	guanidinoacetate N-methyltransferase [Source:HGNC Symbol;Acc:HGNC:4136]	protein_coding	19	1.19949	11.4809	3.25874	0.0029	0.108073	UP		,hsa01100:Metabolic pathways,hsa00330:Arginine and proline metabolism
AK2	adenylate kinase 2 [Source:HGNC Symbol;Acc:HGNC:362]	protein_coding	1	4.4996	42.9978	3.2564	5e-05	0.00379552	UP		,hsa01130:Biosynthesis of antibiotics,hsa01100:Metabolic pathways,hsa00230:Purine metabolism
C4orf46	chromosome 4 open reading frame 46 [Source:HGNC Symbol;Acc:HGNC:27320]	protein_coding	4	1.74595	16.6476	3.25323	5e-05	0.00379552	UP
APOBEC3C	apolipoprotein B mRNA editing enzyme, catalytic polypeptide-like 3C [Source:HGNC Symbol;Acc:HGNC:17353]	protein_coding	22	6.06663	57.739	3.25058	5e-05	0.00379552	UP
SPAG5	sperm associated antigen 5 [Source:HGNC Symbol;Acc:HGNC:13452]	protein_coding	17	1.63648	15.5364	3.24698	0.03825	0.556295	UP
C20orf27	chromosome 20 open reading frame 27 [Source:HGNC Symbol;Acc:HGNC:15873]	protein_coding	20	0.896558	8.50708	3.2462	0.01255	0.295396	UP
ALKBH2	alkB, alkylation repair homolog 2 (E. coli) [Source:HGNC Symbol;Acc:HGNC:32487]	protein_coding	12	1.52256	14.4273	3.24423	0.0186	0.376375	UP	yes
RDH10	retinol dehydrogenase 10 (all-trans) [Source:HGNC Symbol;Acc:HGNC:19975]	protein_coding	8	2.44743	23.1616	3.2424	0.03435	0.526814	UP		,hsa01100:Metabolic pathways
CARHSP1	calcium regulated heat stable protein 1, 24kDa [Source:HGNC Symbol;Acc:HGNC:17150]	protein_coding	16	13.3334	126.099	3.24144	0.01195	0.286546	UP
IPO5	importin 5 [Source:HGNC Symbol;Acc:HGNC:6402]	protein_coding	13	2.7325	25.7972	3.23892	0.00645	0.192868	UP
PPP1R14B	protein phosphatase 1, regulatory (inhibitor) subunit 14B [Source:HGNC Symbol;Acc:HGNC:9057]	protein_coding	11	12.1512	114.591	3.23732	5e-05	0.00379552	UP
SQRDL	sulfide quinone reductase-like (yeast) [Source:HGNC Symbol;Acc:HGNC:20390]	protein_coding	15	14.6895	138.367	3.23564	0.00135	0.0608469	UP		,hsa00920:Sulfur metabolism
VDAC1	voltage-dependent anion channel 1 [Source:HGNC Symbol;Acc:HGNC:12669]	protein_coding	5	10.6645	100.295	3.23336	0.00535	0.168447	UP	yes	,hsa05166:HTLV-I infection,hsa05016:Huntington's disease,hsa05012:Parkinson's disease
TADA3	transcriptional adaptor 3 [Source:HGNC Symbol;Acc:HGNC:19422]	protein_coding	3	6.62026	62.1614	3.23106	0.0254	0.449443	UP	yes
VANGL1	VANGL planar cell polarity protein 1 [Source:HGNC Symbol;Acc:HGNC:15512]	protein_coding	1	0.129447	1.2144	3.22982	0.04435	0.579181	UP	yes
ERI1	exoribonuclease 1 [Source:HGNC Symbol;Acc:HGNC:23994]	protein_coding	8	0.546315	5.11927	3.22813	0.00075	0.0387212	UP
ETFA	electron-transfer-flavoprotein, alpha polypeptide [Source:HGNC Symbol;Acc:HGNC:3481]	protein_coding	15	6.124	57.3283	3.2267	0.015	0.330566	UP
SLC25A20	solute carrier family 25 (carnitine/acylcarnitine translocase), member 20 [Source:HGNC Symbol;Acc:HGNC:1421]	protein_coding	3	1.38246	12.9412	3.22666	0.00365	0.127803	UP	yes
COPG2	coatomer protein complex, subunit gamma 2 [Source:HGNC Symbol;Acc:HGNC:2237]	protein_coding	7	1.10689	10.3606	3.22652	0.0143	0.320877	UP
CD74	CD74 molecule, major histocompatibility complex, class II invariant chain [Source:HGNC Symbol;Acc:HGNC:1697]	protein_coding	5	1.97766	18.4882	3.22474	0.01785	0.367563	UP	yes	,hsa04612:Antigen processing and presentation,hsa05168:Herpes simplex infection
AC092580.4	NA	lincRNA	2	78.5651	733.464	3.22277	5e-05	0.00379552	UP
SQLE	squalene epoxidase [Source:HGNC Symbol;Acc:HGNC:11279]	protein_coding	8	1.69292	15.7833	3.22082	0.0022	0.0882447	UP	yes	,hsa01130:Biosynthesis of antibiotics,hsa01100:Metabolic pathways,hsa00100:Steroid biosynthesis
IARS	isoleucyl-tRNA synthetase [Source:HGNC Symbol;Acc:HGNC:5330]	protein_coding	9	2.90981	27.0211	3.21509	0.0373	0.549792	UP		,hsa00970:Aminoacyl-tRNA biosynthesis
RANBP1	RAN binding protein 1 [Source:HGNC Symbol;Acc:HGNC:9847]	protein_coding	22	7.15676	66.2394	3.21031	0.0051	0.163383	UP		,hsa05166:HTLV-I infection
TFDP1	transcription factor Dp-1 [Source:HGNC Symbol;Acc:HGNC:11749]	protein_coding	13	12.3359	113.872	3.20648	5e-05	0.00379552	UP		,hsa04110:Cell cycle
ACTG1	actin gamma 1 [Source:HGNC Symbol;Acc:HGNC:144]	protein_coding	17	163.516	1507.62	3.20477	0.0004	0.0232151	UP	yes	,hsa05416:Viral myocarditis
UQCRC1	ubiquinol-cytochrome c reductase core protein I [Source:HGNC Symbol;Acc:HGNC:12585]	protein_coding	3	6.07208	55.9214	3.20314	0.03815	0.555914	UP		,hsa01100:Metabolic pathways,hsa05016:Huntington's disease,hsa00190:Oxidative phosphorylation,hsa05012:Parkinson's disease
LMNB2	lamin B2 [Source:HGNC Symbol;Acc:HGNC:6638]	protein_coding	19	1.76662	16.2567	3.20197	5e-05	0.00379552	UP
RPS6KA1	ribosomal protein S6 kinase, 90kDa, polypeptide 1 [Source:HGNC Symbol;Acc:HGNC:10430]	protein_coding	1	1.74489	16.0449	3.2009	0.03855	0.55874	UP		,hsa04114:Oocyte meiosis,hsa04914:Progesterone-mediated oocyte maturation
COMMD4	COMM domain containing 4 [Source:HGNC Symbol;Acc:HGNC:26027]	protein_coding	15	7.2312	66.4766	3.20054	0.0018	0.0759293	UP
RCAN2	regulator of calcineurin 2 [Source:HGNC Symbol;Acc:HGNC:3041]	protein_coding	6	0.421859	3.87714	3.20016	0.00105	0.0499491	UP	yes
PMVK	phosphomevalonate kinase [Source:HGNC Symbol;Acc:HGNC:9141]	protein_coding	1	2.56988	23.5738	3.19741	5e-05	0.00379552	UP		,hsa01100:Metabolic pathways
PRDX4	peroxiredoxin 4 [Source:HGNC Symbol;Acc:HGNC:17169]	protein_coding	X	5.91817	54.1968	3.19498	5e-05	0.00379552	UP
HSPD1	heat shock 60kDa protein 1 (chaperonin) [Source:HGNC Symbol;Acc:HGNC:5261]	protein_coding	2	17.7925	162.913	3.19476	0.0493	0.579181	UP	yes	,hsa04940:Type I diabetes mellitus,hsa03018:RNA degradation
SLC25A11	solute carrier family 25 (mitochondrial carrier; oxoglutarate carrier), member 11 [Source:HGNC Symbol;Acc:HGNC:10981]	protein_coding	17	6.06726	55.4622	3.19239	0.0246	0.441627	UP	yes
RP11-823E8.3	NA	lincRNA	12	0.619947	5.64582	3.18697	0.0188	0.378501	UP	yes
HDDC2	HD domain containing 2 [Source:HGNC Symbol;Acc:HGNC:21078]	protein_coding	6	4.617	42.0441	3.18688	0.01455	0.323913	UP	yes
NCAPD3	non-SMC condensin II complex, subunit D3 [Source:HGNC Symbol;Acc:HGNC:28952]	protein_coding	11	3.48194	31.6634	3.18485	5e-05	0.00379552	UP	yes
CARM1	coactivator-associated arginine methyltransferase 1 [Source:HGNC Symbol;Acc:HGNC:23393]	protein_coding	19	2.40574	21.8766	3.18484	0.00115	0.0533947	UP
ALDOA	aldolase A, fructose-bisphosphate [Source:HGNC Symbol;Acc:HGNC:414]	protein_coding	16	85.9305	780.485	3.18313	0.0032	0.116187	UP		,hsa01130:Biosynthesis of antibiotics,hsa01100:Metabolic pathways,hsa01200:Carbon metabolism,hsa01230:Biosynthesis of amino acids,hsa00010:Glycolysis / Gluconeogenesis,hsa00030:Pentose phosphate pathway,hsa00051:Fructose and mannose metabolism
PIH1D1	PIH1 domain containing 1 [Source:HGNC Symbol;Acc:HGNC:26075]	protein_coding	19	4.48447	40.6991	3.18199	0.04345	0.579181	UP	yes
EED	embryonic ectoderm development [Source:HGNC Symbol;Acc:HGNC:3188]	protein_coding	11	0.951121	8.60499	3.17747	0.03365	0.522701	UP
OAS2	2'-5'-oligoadenylate synthetase 2, 69/71kDa [Source:HGNC Symbol;Acc:HGNC:8087]	protein_coding	12	7.12642	64.3505	3.1747	5e-05	0.00379552	UP		,hsa05168:Herpes simplex infection
MRPL17	mitochondrial ribosomal protein L17 [Source:HGNC Symbol;Acc:HGNC:14053]	protein_coding	11	2.18164	19.6969	3.17449	0.00145	0.0640343	UP		,hsa03010:Ribosome
MRPL11	mitochondrial ribosomal protein L11 [Source:HGNC Symbol;Acc:HGNC:14042]	protein_coding	11	7.30618	65.9003	3.1731	0.0032	0.116187	UP	yes	,hsa03010:Ribosome
THOP1	thimet oligopeptidase 1 [Source:HGNC Symbol;Acc:HGNC:11793]	protein_coding	19	3.77386	33.9854	3.1708	0.01975	0.388964	UP
FANCD2	Fanconi anemia, complementation group D2 [Source:HGNC Symbol;Acc:HGNC:3585]	protein_coding	3	0.797351	7.16614	3.16791	0.02035	0.395042	UP		,hsa03460:Fanconi anemia pathway
PARP1	poly (ADP-ribose) polymerase 1 [Source:HGNC Symbol;Acc:HGNC:270]	protein_coding	1	7.13505	64.117	3.16771	5e-05	0.00379552	UP		,hsa03410:Base excision repair
PDCD2	programmed cell death 2 [Source:HGNC Symbol;Acc:HGNC:8762]	protein_coding	6	7.09248	63.6409	3.16559	0.01375	0.31278	UP	yes
PFN1	profilin 1 [Source:HGNC Symbol;Acc:HGNC:8881]	protein_coding	17	291.461	2613.2	3.16444	5e-05	0.00379552	UP
MRPL28	mitochondrial ribosomal protein L28 [Source:HGNC Symbol;Acc:HGNC:14484]	protein_coding	16	5.49566	49.2723	3.16441	0.011	0.272739	UP		,hsa03010:Ribosome
TMPO	thymopoietin [Source:HGNC Symbol;Acc:HGNC:11875]	protein_coding	12	2.34621	21.0341	3.16432	0.0009	0.0442737	UP	yes
LYAR	Ly1 antibody reactive [Source:HGNC Symbol;Acc:HGNC:26021]	protein_coding	4	3.0367	27.2127	3.1637	0.0409	0.575333	UP	yes
KPNB1	karyopherin (importin) beta 1 [Source:HGNC Symbol;Acc:HGNC:6400]	protein_coding	17	2.84837	25.4956	3.16204	0.04625	0.579181	UP		,hsa03013:RNA transport
MYO19	myosin XIX [Source:HGNC Symbol;Acc:HGNC:26234]	protein_coding	17	1.3537	12.116	3.16193	0.00305	0.112244	UP
MINA	MYC induced nuclear antigen [Source:HGNC Symbol;Acc:HGNC:19441]	protein_coding	3	2.23879	20.0263	3.1611	0.02355	0.429257	UP	yes
RFC3	replication factor C (activator 1) 3, 38kDa [Source:HGNC Symbol;Acc:HGNC:9971]	protein_coding	13	1.02879	9.1891	3.15898	0.02215	0.41478	UP		,hsa03030:DNA replication,hsa03430:Mismatch repair,hsa03420:Nucleotide excision repair
IL21-AS1	IL21 antisense RNA 1 [Source:HGNC Symbol;Acc:HGNC:40299]	antisense	4	0.371345	3.31639	3.15878	0.0083	0.227421	UP
GALM	galactose mutarotase (aldose 1-epimerase) [Source:HGNC Symbol;Acc:HGNC:24063]	protein_coding	2	5.52387	49.3135	3.15823	0.0037	0.128822	UP		,hsa01130:Biosynthesis of antibiotics,hsa01100:Metabolic pathways,hsa00010:Glycolysis / Gluconeogenesis,hsa00052:Galactose metabolism
GBE1	glucan (1,4-alpha-), branching enzyme 1 [Source:HGNC Symbol;Acc:HGNC:4180]	protein_coding	3	0.72239	6.4469	3.15776	0.01955	0.386485	UP		,hsa01100:Metabolic pathways,hsa00500:Starch and sucrose metabolism
DNMT1	DNA (cytosine-5-)-methyltransferase 1 [Source:HGNC Symbol;Acc:HGNC:2976]	protein_coding	19	4.19228	37.3889	3.1568	0.0012	0.0554881	UP	yes	,hsa01100:Metabolic pathways,Cysteine and methionine metabolism
CCT7	chaperonin containing TCP1, subunit 7 (eta) [Source:HGNC Symbol;Acc:HGNC:1622]	protein_coding	2	25.3206	225.691	3.15596	0.00305	0.112244	UP
RAB1B	RAB1B, member RAS oncogene family [Source:HGNC Symbol;Acc:HGNC:18370]	protein_coding	11	3.81678	33.9963	3.15495	0.00345	0.12238	UP	yes
PPCDC	phosphopantothenoylcysteine decarboxylase [Source:HGNC Symbol;Acc:HGNC:28107]	protein_coding	15	1.16097	10.2963	3.14873	0.02555	0.45092	UP	yes	,hsa01100:Metabolic pathways
CPSF6	cleavage and polyadenylation specific factor 6, 68kDa [Source:HGNC Symbol;Acc:HGNC:13871]	protein_coding	12	2.51988	22.3425	3.14836	0.00355	0.125402	UP	yes
CPSF3	cleavage and polyadenylation specific factor 3, 73kDa [Source:HGNC Symbol;Acc:HGNC:2326]	protein_coding	2	2.93928	26.0576	3.14817	0.00315	0.11505	UP
ITGB1BP1	integrin beta 1 binding protein 1 [Source:HGNC Symbol;Acc:HGNC:23927]	protein_coding	2	3.83019	33.9221	3.14674	0.0202	0.393595	UP	yes
THRIL	TNF and HNRNPL related immunoregulatory long non-coding RNA [Source:HGNC Symbol;Acc:HGNC:49503]	antisense	12	1.1516	10.1974	3.14649	5e-05	0.00379552	UP
GPS1	G protein pathway suppressor 1 [Source:HGNC Symbol;Acc:HGNC:4549]	protein_coding	17	2.19903	19.4634	3.14582	0.0393	0.564182	UP	yes
RP11-572O17.1	NA	lincRNA	4	0.677588	5.9947	3.14521	0.0008	0.0405916	UP
KEAP1	kelch-like ECH-associated protein 1 [Source:HGNC Symbol;Acc:HGNC:23177]	protein_coding	19	5.87694	51.9653	3.14441	0.0039	0.133724	UP
ETFB	electron-transfer-flavoprotein, beta polypeptide [Source:HGNC Symbol;Acc:HGNC:3482]	protein_coding	19	8.81245	77.9162	3.14431	0.0018	0.0759293	UP
NAA10	N(alpha)-acetyltransferase 10, NatA catalytic subunit [Source:HGNC Symbol;Acc:HGNC:18704]	protein_coding	X	6.09075	53.7745	3.14223	0.0458	0.579181	UP	yes
PSMB10	proteasome (prosome, macropain) subunit, beta type, 10 [Source:HGNC Symbol;Acc:HGNC:9538]	protein_coding	16	13.1065	115.674	3.14172	0.0201	0.393229	UP		,hsa03050:Proteasome
NARF	nuclear prelamin A recognition factor [Source:HGNC Symbol;Acc:HGNC:29916]	protein_coding	17	13.619	119.857	3.13763	0.0001	0.00706861	UP
MRPL16	mitochondrial ribosomal protein L16 [Source:HGNC Symbol;Acc:HGNC:14476]	protein_coding	11	11.4905	101.096	3.13721	5e-05	0.00379552	UP		,hsa03010:Ribosome
MRPL11	mitochondrial ribosomal protein L11 [Source:HGNC Symbol;Acc:HGNC:14042]	protein_coding	11	8.87599	78.0046	3.13558	0.00515	0.164286	UP	yes	,hsa03010:Ribosome
LMNB1	lamin B1 [Source:HGNC Symbol;Acc:HGNC:6637]	protein_coding	5	2.92015	25.6399	3.13427	0.0042	0.142071	UP
MRPS16	mitochondrial ribosomal protein S16 [Source:HGNC Symbol;Acc:HGNC:14048]	protein_coding	10	12.9416	113.602	3.1339	0.016	0.343122	UP	yes	,hsa03010:Ribosome
TRIP10	thyroid hormone receptor interactor 10 [Source:HGNC Symbol;Acc:HGNC:12304]	protein_coding	19	0.72168	6.33417	3.13372	0.00805	0.22337	UP	yes
GALM	galactose mutarotase (aldose 1-epimerase) [Source:HGNC Symbol;Acc:HGNC:24063]	protein_coding	2	4.6321	40.6434	3.13328	0.001	0.0481107	UP		,hsa01130:Biosynthesis of antibiotics,hsa01100:Metabolic pathways,hsa00010:Glycolysis / Gluconeogenesis,hsa00052:Galactose metabolism
CSTF2	cleavage stimulation factor, 3' pre-RNA, subunit 2, 64kDa [Source:HGNC Symbol;Acc:HGNC:2484]	protein_coding	X	2.87699	25.2421	3.1332	0.0022	0.0882447	UP	yes
PFKP	phosphofructokinase, platelet [Source:HGNC Symbol;Acc:HGNC:8878]	protein_coding	10	8.43145	73.9734	3.13315	0.0018	0.0759293	UP		,hsa01130:Biosynthesis of antibiotics,hsa01100:Metabolic pathways,hsa01200:Carbon metabolism,hsa01230:Biosynthesis of amino acids,hsa00010:Glycolysis / Gluconeogenesis,hsa00030:Pentose phosphate pathway,hsa00052:Galactose metabolism,hsa00051:Fructose and mannose metabolism,hsa05230:Central carbon metabolism in cancer,hsa03018:RNA degradation
PSMD4	proteasome (prosome, macropain) 26S subunit, non-ATPase, 4 [Source:HGNC Symbol;Acc:HGNC:9561]	protein_coding	1	9.87685	86.5959	3.13218	0.0026	0.099971	UP		,hsa03050:Proteasome
ME2	malic enzyme 2, NAD(+)-dependent, mitochondrial [Source:HGNC Symbol;Acc:HGNC:6984]	protein_coding	18	6.24589	54.6712	3.1298	0.03	0.491574	UP	yes	,hsa01200:Carbon metabolism,hsa00620:Pyruvate metabolism
BOP1	block of proliferation 1 [Source:HGNC Symbol;Acc:HGNC:15519]	protein_coding	8	3.0467	26.5489	3.12333	5e-05	0.00379552	UP
RMI1	RecQ mediated genome instability 1 [Source:HGNC Symbol;Acc:HGNC:25764]	protein_coding	9	0.247927	2.16038	3.1233	0.02225	0.416078	UP	yes	,hsa03460:Fanconi anemia pathway
MRPL27	mitochondrial ribosomal protein L27 [Source:HGNC Symbol;Acc:HGNC:14483]	protein_coding	17	15.5008	134.989	3.12243	0.00145	0.0640343	UP		,hsa03010:Ribosome
CTD-2547L24.3	NA	processed_transcript	14	1.25646	10.9374	3.12184	0.0321	0.510437	UP	yes
EIF2AK4	eukaryotic translation initiation factor 2 alpha kinase 4 [Source:HGNC Symbol;Acc:HGNC:19687]	protein_coding	15	1.7135	14.8667	3.11706	0.0126	0.296161	UP	yes	,hsa05168:Herpes simplex infection
SLC39A4	solute carrier family 39 (zinc transporter), member 4 [Source:HGNC Symbol;Acc:HGNC:17129]	protein_coding	8	3.95282	34.2904	3.11685	0.00015	0.0100081	UP	yes
AMICA1	adhesion molecule, interacts with CXADR antigen 1 [Source:HGNC Symbol;Acc:HGNC:19084]	protein_coding	11	4.63011	40.1315	3.11562	0.0218	0.410836	UP
PGD	phosphogluconate dehydrogenase [Source:HGNC Symbol;Acc:HGNC:8891]	protein_coding	1	6.7673	58.4779	3.11124	0.0015	0.065686	UP		,hsa01130:Biosynthesis of antibiotics,hsa01100:Metabolic pathways,hsa01200:Carbon metabolism,hsa00030:Pentose phosphate pathway,hsa00480:Glutathione metabolism
ANXA6	annexin A6 [Source:HGNC Symbol;Acc:HGNC:544]	protein_coding	5	9.69175	83.6393	3.10935	0.0001	0.00706861	UP
HM13	histocompatibility (minor) 13 [Source:HGNC Symbol;Acc:HGNC:16435]	protein_coding	20	6.84922	59.0235	3.10728	0.0341	0.525238	UP
CBR3	carbonyl reductase 3 [Source:HGNC Symbol;Acc:HGNC:1549]	protein_coding	21	2.17142	18.7023	3.1065	0.0295	0.486793	UP	yes	,hsa01100:Metabolic pathways
ITPA	inosine triphosphatase (nucleoside triphosphate pyrophosphatase) [Source:HGNC Symbol;Acc:HGNC:6176]	protein_coding	20	14.1328	121.405	3.1027	0.0058	0.179039	UP		,hsa01100:Metabolic pathways,hsa00230:Purine metabolism
SUMO3	small ubiquitin-like modifier 3 [Source:HGNC Symbol;Acc:HGNC:11124]	protein_coding	21	6.2129	53.3679	3.10263	0.03625	0.541378	UP	yes	,hsa03013:RNA transport
PSMD3	proteasome (prosome, macropain) 26S subunit, non-ATPase, 3 [Source:HGNC Symbol;Acc:HGNC:9560]	protein_coding	17	7.08332	60.8411	3.10255	5e-05	0.00379552	UP		,hsa03050:Proteasome
F5	coagulation factor V (proaccelerin, labile factor) [Source:HGNC Symbol;Acc:HGNC:3542]	protein_coding	1	2.83678	24.3404	3.10103	5e-05	0.00379552	UP
RP11-1079K10.4	NA	antisense	17	8.07273	69.2602	3.1009	5e-05	0.00379552	UP
IFI35	interferon-induced protein 35 [Source:HGNC Symbol;Acc:HGNC:5399]	protein_coding	17	10.4331	89.276	3.0971	0.01725	0.359245	UP
FBXO6	F-box protein 6 [Source:HGNC Symbol;Acc:HGNC:13585]	protein_coding	1	1.15852	9.90716	3.09619	0.02415	0.436206	UP
DENND2D	DENN/MADD domain containing 2D [Source:HGNC Symbol;Acc:HGNC:26192]	protein_coding	1	5.58697	47.6024	3.0909	0.00395	0.135165	UP	yes
IDH3B	isocitrate dehydrogenase 3 (NAD+) beta [Source:HGNC Symbol;Acc:HGNC:5385]	protein_coding	20	3.94499	33.5793	3.08948	0.0358	0.538215	UP		,hsa01130:Biosynthesis of antibiotics,hsa01100:Metabolic pathways,hsa01200:Carbon metabolism,hsa01230:Biosynthesis of amino acids,hsa00020:Citrate cycle (TCA cycle),hsa01210:2-Oxocarboxylic acid metabolism
CENPQ	centromere protein Q [Source:HGNC Symbol;Acc:HGNC:21347]	protein_coding	6	0.276746	2.35516	3.08919	0.00075	0.0387212	UP	yes
PSD4	pleckstrin and Sec7 domain containing 4 [Source:HGNC Symbol;Acc:HGNC:19096]	protein_coding	2	2.47297	21.0264	3.08789	0.00215	0.0869077	UP
KCNK5	potassium channel, two pore domain subfamily K, member 5 [Source:HGNC Symbol;Acc:HGNC:6280]	protein_coding	6	0.249297	2.11831	3.08698	0.0021	0.0854984	UP
MRPL45	mitochondrial ribosomal protein L45 [Source:HGNC Symbol;Acc:HGNC:16651]	protein_coding	17	5.75615	48.8875	3.08629	0.00245	0.095339	UP	yes
CTC-251I16.1	NA	TEC	5	1.75047	14.8566	3.08529	5e-05	0.00379552	UP
RABGGTA	Rab geranylgeranyltransferase, alpha subunit [Source:HGNC Symbol;Acc:HGNC:9795]	protein_coding	14	2.29752	19.4959	3.08503	0.0239	0.434236	UP	yes
PPIH	peptidylprolyl isomerase H (cyclophilin H) [Source:HGNC Symbol;Acc:HGNC:14651]	protein_coding	1	6.64402	56.2574	3.08192	5e-05	0.00379552	UP
XPNPEP3	X-prolyl aminopeptidase 3, mitochondrial [Source:HGNC Symbol;Acc:HGNC:28052]	protein_coding	22	0.27593	2.33256	3.07954	0.0323	0.512056	UP	yes
SPN	sialophorin [Source:HGNC Symbol;Acc:HGNC:11249]	protein_coding	16	7.75932	65.5822	3.0793	0.00275	0.104144	UP
CHPF	chondroitin polymerizing factor [Source:HGNC Symbol;Acc:HGNC:24291]	protein_coding	2	0.825866	6.96675	3.07651	5e-05	0.00379552	UP		,hsa01100:Metabolic pathways
SEMA7A	semaphorin 7A, GPI membrane anchor (John Milton Hagen blood group) [Source:HGNC Symbol;Acc:HGNC:10741]	protein_coding	15	0.197747	1.6681	3.07648	0.0398	0.568471	UP	yes
CENPL	centromere protein L [Source:HGNC Symbol;Acc:HGNC:17879]	protein_coding	1	0.7757	6.53418	3.07444	0.03435	0.526814	UP	yes
PQLC2	PQ loop repeat containing 2 [Source:HGNC Symbol;Acc:HGNC:26001]	protein_coding	1	0.350271	2.94765	3.07302	0.02565	0.451627	UP	yes
CCT5	chaperonin containing TCP1, subunit 5 (epsilon) [Source:HGNC Symbol;Acc:HGNC:1618]	protein_coding	5	15.5418	130.725	3.07231	0.00085	0.0425867	UP
MRPS11	mitochondrial ribosomal protein S11 [Source:HGNC Symbol;Acc:HGNC:14050]	protein_coding	15	5.62253	47.1901	3.06919	0.0185	0.375136	UP	yes	,hsa03010:Ribosome
GM2A	GM2 ganglioside activator [Source:HGNC Symbol;Acc:HGNC:4367]	protein_coding	5	1.60251	13.4413	3.06826	0.02275	0.4209	UP
PA2G4	proliferation-associated 2G4, 38kDa [Source:HGNC Symbol;Acc:HGNC:8550]	protein_coding	12	13.3131	111.584	3.06721	5e-05	0.00379552	UP
RABEPK	Rab9 effector protein with kelch motifs [Source:HGNC Symbol;Acc:HGNC:16896]	protein_coding	9	2.09661	17.5114	3.06216	0.0187	0.377835	UP	yes
DHX32	DEAH (Asp-Glu-Ala-His) box polypeptide 32 [Source:HGNC Symbol;Acc:HGNC:16717]	protein_coding	10	0.667757	5.57531	3.06166	0.02855	0.4781	UP	yes
LAG3	lymphocyte-activation gene 3 [Source:HGNC Symbol;Acc:HGNC:6476]	protein_coding	12	1.51159	12.6197	3.06153	0.0163	0.34703	UP
AGMAT	agmatine ureohydrolase (agmatinase) [Source:HGNC Symbol;Acc:HGNC:18407]	protein_coding	1	0.927729	7.73883	3.06034	0.0174	0.361038	UP	yes	,hsa01100:Metabolic pathways,hsa00330:Arginine and proline metabolism
TREX1	three prime repair exonuclease 1 [Source:HGNC Symbol;Acc:HGNC:12269]	protein_coding	3	3.95347	32.9691	3.05992	0.0219	0.411463	UP
COPS6	COP9 signalosome subunit 6 [Source:HGNC Symbol;Acc:HGNC:21749]	protein_coding	7	1.6461	13.7128	3.0584	0.0457	0.579181	UP	yes
ATAD2	ATPase family, AAA domain containing 2 [Source:HGNC Symbol;Acc:HGNC:30123]	protein_coding	8	1.93764	16.1241	3.05685	0.00205	0.0841704	UP	yes
NAGA	N-acetylgalactosaminidase, alpha- [Source:HGNC Symbol;Acc:HGNC:7631]	protein_coding	22	1.55416	12.9233	3.05577	5e-05	0.00379552	UP
DHTKD1	dehydrogenase E1 and transketolase domain containing 1 [Source:HGNC Symbol;Acc:HGNC:23537]	protein_coding	10	0.53916	4.48303	3.05569	0.0118	0.28456	UP
STAMBP	STAM binding protein [Source:HGNC Symbol;Acc:HGNC:16950]	protein_coding	2	3.57661	29.704	3.05399	0.01775	0.366171	UP	yes
ZBTB7B	zinc finger and BTB domain containing 7B [Source:HGNC Symbol;Acc:HGNC:18668]	protein_coding	1	0.790312	6.55606	3.05233	0.0003	0.0183211	UP	yes
KLHL22	kelch-like family member 22 [Source:HGNC Symbol;Acc:HGNC:25888]	protein_coding	22	1.29975	10.7609	3.04949	0.03295	0.51716	UP	yes
USP10	ubiquitin specific peptidase 10 [Source:HGNC Symbol;Acc:HGNC:12608]	protein_coding	16	6.96444	57.5959	3.04789	0.033	0.517466	UP	yes
RBFA	ribosome binding factor A (putative) [Source:HGNC Symbol;Acc:HGNC:26120]	protein_coding	18	2.72191	22.5015	3.04733	0.0019	0.0794064	UP
LINC00998	long intergenic non-protein coding RNA 998 [Source:HGNC Symbol;Acc:HGNC:48953]	lincRNA	7	1.87736	15.517	3.04707	0.03335	0.520306	UP
SNRPA	small nuclear ribonucleoprotein polypeptide A [Source:HGNC Symbol;Acc:HGNC:11151]	protein_coding	19	31.4002	258.896	3.04353	0.00895	0.23839	UP	yes
PTPN7	protein tyrosine phosphatase, non-receptor type 7 [Source:HGNC Symbol;Acc:HGNC:9659]	protein_coding	1	15.0231	123.818	3.04297	5e-05	0.00379552	UP
FH	fumarate hydratase [Source:HGNC Symbol;Acc:HGNC:3700]	protein_coding	1	4.13781	34.0864	3.04226	0.0036	0.126641	UP		,hsa01130:Biosynthesis of antibiotics,hsa01100:Metabolic pathways,hsa01200:Carbon metabolism,hsa00620:Pyruvate metabolism,hsa00020:Citrate cycle (TCA cycle)
SURF4	surfeit 4 [Source:HGNC Symbol;Acc:HGNC:11476]	protein_coding	9	7.55047	62.0733	3.03933	0.0152	0.333024	UP	yes
AP2S1	adaptor-related protein complex 2, sigma 1 subunit [Source:HGNC Symbol;Acc:HGNC:565]	protein_coding	19	11.1195	91.3397	3.03815	0.00225	0.0896667	UP		,hsa05016:Huntington's disease
COA4	cytochrome c oxidase assembly factor 4 homolog (S. cerevisiae) [Source:HGNC Symbol;Acc:HGNC:24604]	protein_coding	11	7.40351	60.804	3.03788	0.02195	0.411945	UP
ASPHD2	aspartate beta-hydroxylase domain containing 2 [Source:HGNC Symbol;Acc:HGNC:30437]	protein_coding	22	0.754602	6.19501	3.03732	0.01335	0.30729	UP	yes
CAD	carbamoyl-phosphate synthetase 2, aspartate transcarbamylase, and dihydroorotase [Source:HGNC Symbol;Acc:HGNC:1424]	protein_coding	2	0.8464	6.94417	3.03639	0.0014	0.0626424	UP		,hsa01100:Metabolic pathways,hsa00240:Pyrimidine metabolism
SNRPA	small nuclear ribonucleoprotein polypeptide A [Source:HGNC Symbol;Acc:HGNC:11151]	protein_coding	19	5.51413	45.1802	3.03449	0.0068	0.200243	UP	yes
EHMT2	euchromatic histone-lysine N-methyltransferase 2 [Source:HGNC Symbol;Acc:HGNC:14129]	protein_coding	6	0.595795	4.87968	3.0339	0.02505	0.44581	UP	yes	,hsa00310:Lysine degradation
SIT1	signaling threshold regulating transmembrane adaptor 1 [Source:HGNC Symbol;Acc:HGNC:17710]	protein_coding	9	6.33506	51.8095	3.03179	0.002	0.0826683	UP
ZNF282	zinc finger protein 282 [Source:HGNC Symbol;Acc:HGNC:13076]	protein_coding	7	2.18294	17.8309	3.03004	5e-05	0.00379552	UP
XPO5	exportin 5 [Source:HGNC Symbol;Acc:HGNC:17675]	protein_coding	6	2.4937	20.3672	3.02989	0.02255	0.418456	UP		,hsa03013:RNA transport
SNRNP40	small nuclear ribonucleoprotein 40kDa (U5) [Source:HGNC Symbol;Acc:HGNC:30857]	protein_coding	1	6.34582	51.7785	3.02847	0.0011	0.0516033	UP	yes
DDX41	DEAD (Asp-Glu-Ala-Asp) box polypeptide 41 [Source:HGNC Symbol;Acc:HGNC:18674]	protein_coding	5	4.09386	33.3854	3.02768	0.00435	0.145547	UP
TMEM187	transmembrane protein 187 [Source:HGNC Symbol;Acc:HGNC:13705]	protein_coding	X	0.810611	6.60773	3.02707	0.0081	0.224115	UP	yes
UBE2S	ubiquitin-conjugating enzyme E2S [Source:HGNC Symbol;Acc:HGNC:17895]	protein_coding	19	13.5987	110.697	3.02507	0.04465	0.579181	UP	yes
MRPL17	mitochondrial ribosomal protein L17 [Source:HGNC Symbol;Acc:HGNC:14053]	protein_coding	11	2.90891	23.6787	3.02504	0.04935	0.579181	UP		,hsa03010:Ribosome
COX10	COX10 heme A:farnesyltransferase cytochrome c oxidase assembly factor [Source:HGNC Symbol;Acc:HGNC:2260]	protein_coding	17	2.28207	18.5662	3.02426	0.0011	0.0516033	UP	yes	,hsa01100:Metabolic pathways,hsa00860:Porphyrin and chlorophyll metabolism,hsa00190:Oxidative phosphorylation
ACTR3	ARP3 actin-related protein 3 homolog (yeast) [Source:HGNC Symbol;Acc:HGNC:170]	protein_coding	2	17.5515	142.637	3.02268	0.0219	0.411463	UP	yes
TNFRSF9	tumor necrosis factor receptor superfamily, member 9 [Source:HGNC Symbol;Acc:HGNC:11924]	protein_coding	1	0.333738	2.70929	3.02113	0.0029	0.108073	UP
CD74	CD74 molecule, major histocompatibility complex, class II invariant chain [Source:HGNC Symbol;Acc:HGNC:1697]	protein_coding	5	83.3013	676.232	3.02111	0.0013	0.0591439	UP	yes	,hsa04612:Antigen processing and presentation,hsa05168:Herpes simplex infection
C11orf84	chromosome 11 open reading frame 84 [Source:HGNC Symbol;Acc:HGNC:25115]	protein_coding	11	1.3493	10.9068	3.01494	0.00205	0.0841704	UP
SRD5A1	steroid-5-alpha-reductase, alpha polypeptide 1 (3-oxo-5 alpha-steroid delta 4-dehydrogenase alpha 1) [Source:HGNC Symbol;Acc:HGNC:11284]	protein_coding	5	0.133616	1.07989	3.01471	0.03525	0.534331	UP	yes
IRF4	interferon regulatory factor 4 [Source:HGNC Symbol;Acc:HGNC:6119]	protein_coding	6	17.3675	140.343	3.01449	5e-05	0.00379552	UP
NNT	nicotinamide nucleotide transhydrogenase [Source:HGNC Symbol;Acc:HGNC:7863]	protein_coding	5	3.19947	25.8235	3.01278	5e-05	0.00379552	UP		,hsa01100:Metabolic pathways
ADCY3	adenylate cyclase 3 [Source:HGNC Symbol;Acc:HGNC:234]	protein_coding	2	1.39047	11.2225	3.01275	0.00375	0.130028	UP	yes	,hsa00230:Purine metabolism,hsa05166:HTLV-I infection,hsa04114:Oocyte meiosis,hsa04914:Progesterone-mediated oocyte maturation
MRPS26	mitochondrial ribosomal protein S26 [Source:HGNC Symbol;Acc:HGNC:14045]	protein_coding	20	11.2622	90.7217	3.00996	5e-05	0.00379552	UP
COA7	cytochrome c oxidase assembly factor 7 (putative) [Source:HGNC Symbol;Acc:HGNC:25716]	protein_coding	1	0.912423	7.34165	3.00833	0.04465	0.579181	UP
ELAC2	elaC ribonuclease Z 2 [Source:HGNC Symbol;Acc:HGNC:14198]	protein_coding	17	3.43585	27.6163	3.00678	0.01965	0.387783	UP		,hsa03013:RNA transport
C11orf73	chromosome 11 open reading frame 73 [Source:HGNC Symbol;Acc:HGNC:26938]	protein_coding	11	4.47295	35.8985	3.00463	0.00025	0.0157208	UP
AC012507.4	NA	antisense	2	2.20593	17.6971	3.00405	0.03285	0.516069	UP
POLA2	polymerase (DNA directed), alpha 2, accessory subunit [Source:HGNC Symbol;Acc:HGNC:30073]	protein_coding	11	0.560777	4.49629	3.00324	0.00915	0.242006	UP		,hsa01100:Metabolic pathways,hsa03030:DNA replication,hsa00230:Purine metabolism,hsa00240:Pyrimidine metabolism
CCDC124	coiled-coil domain containing 124 [Source:HGNC Symbol;Acc:HGNC:25171]	protein_coding	19	6.41895	51.4642	3.00316	0.0023	0.0910703	UP
IKZF4	IKAROS family zinc finger 4 (Eos) [Source:HGNC Symbol;Acc:HGNC:13179]	protein_coding	12	0.445639	3.56992	3.00194	0.02065	0.39779	UP	yes
PKP4	plakophilin 4 [Source:HGNC Symbol;Acc:HGNC:9026]	protein_coding	2	0.595472	4.76627	3.00075	0.0258	0.453208	UP
NT5DC1	5'-nucleotidase domain containing 1 [Source:HGNC Symbol;Acc:HGNC:21556]	protein_coding	6	7.72447	61.8166	3.00049	0.00195	0.0811459	UP	yes
RGL1	ral guanine nucleotide dissociation stimulator-like 1 [Source:HGNC Symbol;Acc:HGNC:30281]	protein_coding	1	0.231847	1.85394	2.99935	0.0307	0.498704	UP	yes
PPP1R14B	protein phosphatase 1, regulatory (inhibitor) subunit 14B [Source:HGNC Symbol;Acc:HGNC:9057]	protein_coding	11	8.37206	66.8475	2.99722	5e-05	0.00379552	UP
CKAP5	cytoskeleton associated protein 5 [Source:HGNC Symbol;Acc:HGNC:28959]	protein_coding	11	1.32283	10.5516	2.99576	0.0249	0.44419	UP
MRPL15	mitochondrial ribosomal protein L15 [Source:HGNC Symbol;Acc:HGNC:14054]	protein_coding	8	8.70114	69.0773	2.98894	0.02475	0.442796	UP	yes	,hsa03010:Ribosome
POLDIP2	polymerase (DNA-directed), delta interacting protein 2 [Source:HGNC Symbol;Acc:HGNC:23781]	protein_coding	17	3.4853	27.6532	2.98809	0.00245	0.095339	UP
MIF-AS1	MIF antisense RNA 1 [Source:HGNC Symbol;Acc:HGNC:27669]	antisense	22	24.3961	193.402	2.98688	5e-05	0.00379552	UP
EPAS1	endothelial PAS domain protein 1 [Source:HGNC Symbol;Acc:HGNC:3374]	protein_coding	2	0.630447	4.97826	2.98119	0.04005	0.570359	UP	yes
SUV39H1	suppressor of variegation 3-9 homolog 1 (Drosophila) [Source:HGNC Symbol;Acc:HGNC:11479]	protein_coding	X	0.470029	3.70539	2.9788	0.03565	0.537749	UP	yes	,hsa00310:Lysine degradation
APEX2	APEX nuclease (apurinic/apyrimidinic endonuclease) 2 [Source:HGNC Symbol;Acc:HGNC:17889]	protein_coding	X	1.72822	13.6052	2.9768	0.0049	0.158398	UP		,hsa03410:Base excision repair
CHID1	chitinase domain containing 1 [Source:HGNC Symbol;Acc:HGNC:28474]	protein_coding	11	1.06923	8.41672	2.97669	0.0284	0.47653	UP	yes
SLC2A1	solute carrier family 2 (facilitated glucose transporter), member 1 [Source:HGNC Symbol;Acc:HGNC:11005]	protein_coding	1	3.57156	28.0294	2.97231	0.04555	0.579181	UP	yes	,hsa05166:HTLV-I infection,hsa05230:Central carbon metabolism in cancer
SMG9	SMG9 nonsense mediated mRNA decay factor [Source:HGNC Symbol;Acc:HGNC:25763]	protein_coding	19	1.43167	11.226	2.97108	0.01175	0.284264	UP
CCDC137	coiled-coil domain containing 137 [Source:HGNC Symbol;Acc:HGNC:33451]	protein_coding	17	0.943834	7.39706	2.97035	0.0381	0.555424	UP	yes
FANCD2	Fanconi anemia, complementation group D2 [Source:HGNC Symbol;Acc:HGNC:3585]	protein_coding	3	0.786165	6.15653	2.96921	0.0073	0.209328	UP		,hsa03460:Fanconi anemia pathway
LAP3	leucine aminopeptidase 3 [Source:HGNC Symbol;Acc:HGNC:18449]	protein_coding	4	12.7259	99.6357	2.9689	0.0214	0.406918	UP		,hsa01100:Metabolic pathways,hsa00480:Glutathione metabolism,hsa00330:Arginine and proline metabolism
WBSCR16	Williams-Beuren syndrome chromosome region 16 [Source:HGNC Symbol;Acc:HGNC:14948]	protein_coding	7	2.25818	17.6724	2.96826	0.00145	0.0640343	UP
ZWILCH	zwilch kinetochore protein [Source:HGNC Symbol;Acc:HGNC:25468]	protein_coding	15	2.52228	19.7265	2.96733	0.01515	0.332682	UP
UAP1L1	UDP-N-acetylglucosamine pyrophosphorylase 1 like 1 [Source:HGNC Symbol;Acc:HGNC:28082]	protein_coding	9	0.355137	2.77568	2.9664	0.0029	0.108073	UP	yes	,hsa01130:Biosynthesis of antibiotics,hsa01100:Metabolic pathways
RUSC1-AS1	RUSC1 antisense RNA 1 [Source:HGNC Symbol;Acc:HGNC:26680]	antisense	1	3.57619	27.9347	2.96556	0.0015	0.065686	UP
PSMD13	proteasome (prosome, macropain) 26S subunit, non-ATPase, 13 [Source:HGNC Symbol;Acc:HGNC:9558]	protein_coding	11	6.4865	50.5894	2.96332	0.01355	0.309999	UP		,hsa03050:Proteasome
GYS1	glycogen synthase 1 (muscle) [Source:HGNC Symbol;Acc:HGNC:4706]	protein_coding	19	1.08178	8.43089	2.96228	0.0345	0.528089	UP	yes	,hsa00500:Starch and sucrose metabolism
NDUFS8	NADH dehydrogenase (ubiquinone) Fe-S protein 8, 23kDa (NADH-coenzyme Q reductase) [Source:HGNC Symbol;Acc:HGNC:7715]	protein_coding	11	7.61052	59.2534	2.96083	0.03105	0.501625	UP	yes	,hsa01100:Metabolic pathways,hsa05016:Huntington's disease,hsa00190:Oxidative phosphorylation,hsa05012:Parkinson's disease
EBP	emopamil binding protein (sterol isomerase) [Source:HGNC Symbol;Acc:HGNC:3133]	protein_coding	X	12.3378	96.0028	2.96	0.0173	0.359955	UP	yes	,hsa01100:Metabolic pathways,hsa00100:Steroid biosynthesis
ADGRG5	adhesion G protein-coupled receptor G5 [Source:HGNC Symbol;Acc:HGNC:19010]	protein_coding	16	0.516691	4.01824	2.95919	0.03345	0.521386	UP	yes
SSBP1	single-stranded DNA binding protein 1, mitochondrial [Source:HGNC Symbol;Acc:HGNC:11317]	protein_coding	7	5.31327	41.3143	2.95897	0.0437	0.579181	UP	yes	,hsa03030:DNA replication,hsa03430:Mismatch repair
TIMM8A	translocase of inner mitochondrial membrane 8 homolog A (yeast) [Source:HGNC Symbol;Acc:HGNC:11817]	protein_coding	X	0.851688	6.61658	2.95769	0.00095	0.0462966	UP
VAV2	vav 2 guanine nucleotide exchange factor [Source:HGNC Symbol;Acc:HGNC:12658]	protein_coding	9	0.167596	1.29829	2.95355	0.00345	0.12238	UP
COLGALT1	collagen beta(1-O)galactosyltransferase 1 [Source:HGNC Symbol;Acc:HGNC:26182]	protein_coding	19	2.189	16.9385	2.95196	5e-05	0.00379552	UP	yes	,hsa00310:Lysine degradation
DCAF11	DDB1 and CUL4 associated factor 11 [Source:HGNC Symbol;Acc:HGNC:20258]	protein_coding	14	2.24386	17.3446	2.95043	0.0373	0.549792	UP	yes
TIMM13	translocase of inner mitochondrial membrane 13 homolog (yeast) [Source:HGNC Symbol;Acc:HGNC:11816]	protein_coding	19	8.42888	65.152	2.9504	0.0002	0.0129862	UP
IDH2	isocitrate dehydrogenase 2 (NADP+), mitochondrial [Source:HGNC Symbol;Acc:HGNC:5383]	protein_coding	15	5.69022	43.9141	2.94813	0.0045	0.149386	UP	yes	,hsa01130:Biosynthesis of antibiotics,hsa01100:Metabolic pathways,hsa01200:Carbon metabolism,hsa01230:Biosynthesis of amino acids,hsa00480:Glutathione metabolism,hsa00020:Citrate cycle (TCA cycle),hsa01210:2-Oxocarboxylic acid metabolism
CMAHP	cytidine monophospho-N-acetylneuraminic acid hydroxylase, pseudogene [Source:HGNC Symbol;Acc:HGNC:2098]	unitary_pseudogene	6	2.82862	21.8091	2.94676	0.004	0.136601	UP
UNC45A	unc-45 homolog A (C. elegans) [Source:HGNC Symbol;Acc:HGNC:30594]	protein_coding	15	1.50492	11.5975	2.94605	0.0044	0.146785	UP
LINC00892	long intergenic non-protein coding RNA 892 [Source:HGNC Symbol;Acc:HGNC:48578]	processed_transcript	X	0.650126	5.00969	2.94593	0.0371	0.548155	UP
FIBP	fibroblast growth factor (acidic) intracellular binding protein [Source:HGNC Symbol;Acc:HGNC:3705]	protein_coding	11	17.7593	136.752	2.94492	0.0157	0.339048	UP	yes
GEMIN6	gem (nuclear organelle) associated protein 6 [Source:HGNC Symbol;Acc:HGNC:20044]	protein_coding	2	0.279941	2.15306	2.9432	0.0049	0.158398	UP		,hsa03013:RNA transport
NDUFAF1	NADH dehydrogenase (ubiquinone) complex I, assembly factor 1 [Source:HGNC Symbol;Acc:HGNC:18828]	protein_coding	15	1.03084	7.92157	2.94197	0.0326	0.514167	UP
PAPSS1	3'-phosphoadenosine 5'-phosphosulfate synthase 1 [Source:HGNC Symbol;Acc:HGNC:8603]	protein_coding	4	1.55045	11.9132	2.9418	0.00275	0.104144	UP	yes	,hsa01130:Biosynthesis of antibiotics,hsa01100:Metabolic pathways,hsa00230:Purine metabolism,hsa00920:Sulfur metabolism
RNPEP	arginyl aminopeptidase (aminopeptidase B) [Source:HGNC Symbol;Acc:HGNC:10078]	protein_coding	1	4.28874	32.9488	2.9416	0.0038	0.131091	UP	yes
PRPS2	phosphoribosyl pyrophosphate synthetase 2 [Source:HGNC Symbol;Acc:HGNC:9465]	protein_coding	X	1.28863	9.89839	2.94135	0.0328	0.516069	UP	yes	,hsa01130:Biosynthesis of antibiotics,hsa01100:Metabolic pathways,hsa01200:Carbon metabolism,hsa01230:Biosynthesis of amino acids,hsa00230:Purine metabolism,hsa00030:Pentose phosphate pathway
MRPL17	mitochondrial ribosomal protein L17 [Source:HGNC Symbol;Acc:HGNC:14053]	protein_coding	11	11.9412	91.5332	2.93835	0.00835	0.227779	UP		,hsa03010:Ribosome
ANP32A	acidic (leucine-rich) nuclear phosphoprotein 32 family, member A [Source:HGNC Symbol;Acc:HGNC:13233]	protein_coding	15	4.17886	32.0247	2.938	0.00335	0.1199	UP
SENP3	SUMO1/sentrin/SMT3 specific peptidase 3 [Source:HGNC Symbol;Acc:HGNC:17862]	protein_coding	17	1.10204	8.4389	2.93688	0.02235	0.417028	UP	yes
C16orf13	chromosome 16 open reading frame 13 [Source:HGNC Symbol;Acc:HGNC:14141]	protein_coding	16	6.99047	53.4613	2.93503	0.0029	0.108073	UP
PNPLA4	patatin-like phospholipase domain containing 4 [Source:HGNC Symbol;Acc:HGNC:24887]	protein_coding	X	1.41657	10.8274	2.9342	0.01495	0.330108	UP	yes
SND1	staphylococcal nuclease and tudor domain containing 1 [Source:HGNC Symbol;Acc:HGNC:30646]	protein_coding	7	3.76847	28.773	2.93266	0.0029	0.108073	UP
POFUT1	protein O-fucosyltransferase 1 [Source:HGNC Symbol;Acc:HGNC:14988]	protein_coding	20	1.68477	12.8526	2.93144	5e-05	0.00379552	UP
BCAT2	branched chain amino-acid transaminase 2, mitochondrial [Source:HGNC Symbol;Acc:HGNC:977]	protein_coding	19	0.991746	7.56156	2.93064	0.02455	0.44108	UP	yes	,hsa01130:Biosynthesis of antibiotics,hsa01100:Metabolic pathways,hsa01230:Biosynthesis of amino acids,hsa01210:2-Oxocarboxylic acid metabolism,hsa00280:Valine,leucine and isoleucine degradation
ATP5G3	ATP synthase, H+ transporting, mitochondrial Fo complex, subunit C3 (subunit 9) [Source:HGNC Symbol;Acc:HGNC:843]	protein_coding	2	57.6664	439.288	2.92936	5e-05	0.00379552	UP	yes	,hsa01100:Metabolic pathways,hsa05016:Huntington's disease,hsa00190:Oxidative phosphorylation,hsa05012:Parkinson's disease
HMGB3	high mobility group box 3 [Source:HGNC Symbol;Acc:HGNC:5004]	protein_coding	X	3.21841	24.4978	2.92823	0.0168	0.353347	UP
STAT1	signal transducer and activator of transcription 1, 91kDa [Source:HGNC Symbol;Acc:HGNC:11362]	protein_coding	2	11.0596	84.161	2.92785	0.0213	0.406156	UP		,hsa05212:Pancreatic cancer,hsa05168:Herpes simplex infection,hsa05140:Leishmaniasis,hsa05321:Inflammatory bowel disease (IBD)
RUVBL2	RuvB-like AAA ATPase 2 [Source:HGNC Symbol;Acc:HGNC:10475]	protein_coding	19	3.0453	23.1455	2.92608	0.00335	0.1199	UP	yes
ELOVL1	ELOVL fatty acid elongase 1 [Source:HGNC Symbol;Acc:HGNC:14418]	protein_coding	1	3.61261	27.4496	2.92567	0.03005	0.49168	UP	yes
CPPED1	calcineurin-like phosphoesterase domain containing 1 [Source:HGNC Symbol;Acc:HGNC:25632]	protein_coding	16	1.19403	9.06227	2.92404	0.01775	0.366171	UP
PECR	peroxisomal trans-2-enoyl-CoA reductase [Source:HGNC Symbol;Acc:HGNC:18281]	protein_coding	2	0.423526	3.20873	2.92148	0.0299	0.490765	UP	yes
RFXANK	regulatory factor X-associated ankyrin-containing protein [Source:HGNC Symbol;Acc:HGNC:9987]	protein_coding	19	2.90877	22.027	2.92079	0.0391	0.562502	UP	yes	,hsa04612:Antigen processing and presentation
CD38	CD38 molecule [Source:HGNC Symbol;Acc:HGNC:1667]	protein_coding	4	0.521281	3.94562	2.92012	0.02165	0.409261	UP	yes	,hsa01100:Metabolic pathways
HNRNPAB	heterogeneous nuclear ribonucleoprotein A/B [Source:HGNC Symbol;Acc:HGNC:5034]	protein_coding	5	13.8039	104.461	2.91982	5e-05	0.00379552	UP	yes
LDHB	lactate dehydrogenase B [Source:HGNC Symbol;Acc:HGNC:6541]	protein_coding	12	25.7815	194.981	2.91893	0.0232	0.425739	UP		,hsa01130:Biosynthesis of antibiotics,hsa01100:Metabolic pathways,hsa00010:Glycolysis / Gluconeogenesis,Cysteine and methionine metabolism,hsa00620:Pyruvate metabolism
COPS6	COP9 signalosome subunit 6 [Source:HGNC Symbol;Acc:HGNC:21749]	protein_coding	7	7.99518	60.4357	2.9182	0.00615	0.186281	UP	yes
SKA2	spindle and kinetochore associated complex subunit 2 [Source:HGNC Symbol;Acc:HGNC:28006]	protein_coding	17	1.21396	9.17359	2.91777	0.02705	0.463984	UP	yes
NDC1	NDC1 transmembrane nucleoporin [Source:HGNC Symbol;Acc:HGNC:25525]	protein_coding	1	2.3826	17.9955	2.91703	0.02645	0.459271	UP		,hsa03013:RNA transport
LONP1	lon peptidase 1, mitochondrial [Source:HGNC Symbol;Acc:HGNC:9479]	protein_coding	19	7.0551	53.2417	2.91582	0.04575	0.579181	UP
CKLF	chemokine-like factor [Source:HGNC Symbol;Acc:HGNC:13253]	protein_coding	16	4.23318	31.8155	2.90991	0.0199	0.390556	UP	yes
PRDX1	peroxiredoxin 1 [Source:HGNC Symbol;Acc:HGNC:9352]	protein_coding	1	26.6557	200.269	2.90942	0.0084	0.228499	UP
COA7	cytochrome c oxidase assembly factor 7 (putative) [Source:HGNC Symbol;Acc:HGNC:25716]	protein_coding	1	0.81034	6.08611	2.90892	5e-05	0.00379552	UP
SLC27A4	solute carrier family 27 (fatty acid transporter), member 4 [Source:HGNC Symbol;Acc:HGNC:10998]	protein_coding	9	1.02277	7.67928	2.90849	5e-05	0.00379552	UP	yes
RAC1	ras-related C3 botulinum toxin substrate 1 (rho family, small GTP binding protein Rac1) [Source:HGNC Symbol;Acc:HGNC:9801]	protein_coding	7	17.8691	134.021	2.90692	0.0182	0.371497	UP	yes	,hsa05212:Pancreatic cancer,hsa05416:Viral myocarditis
UBE2Z	ubiquitin-conjugating enzyme E2Z [Source:HGNC Symbol;Acc:HGNC:25847]	protein_coding	17	3.20761	24.0441	2.90611	0.02475	0.442796	UP	yes
MRPS2	mitochondrial ribosomal protein S2 [Source:HGNC Symbol;Acc:HGNC:14495]	protein_coding	9	5.97866	44.8022	2.90568	0.0021	0.0854984	UP		,hsa03010:Ribosome
PPIF	peptidylprolyl isomerase F [Source:HGNC Symbol;Acc:HGNC:9259]	protein_coding	10	11.4617	85.861	2.90518	5e-05	0.00379552	UP		,hsa05016:Huntington's disease,hsa05012:Parkinson's disease
Z83844.1	NA	antisense	22	0.794001	5.94539	2.90456	0.02595	0.4549	UP	yes
POP7	processing of precursor 7, ribonuclease P/MRP subunit (S. cerevisiae) [Source:HGNC Symbol;Acc:HGNC:19949]	protein_coding	7	5.27975	39.5239	2.90418	5e-05	0.00379552	UP		,hsa03013:RNA transport,hsa03008:Ribosome biogenesis in eukaryotes
BLVRB	biliverdin reductase B [Source:HGNC Symbol;Acc:HGNC:1063]	protein_coding	19	5.19853	38.8766	2.90273	5e-05	0.00379552	UP		,hsa00860:Porphyrin and chlorophyll metabolism
RP11-97O12.5	NA	TEC	15	13.034	97.4355	2.90216	5e-05	0.00379552	UP	yes
CREB1	cAMP responsive element binding protein 1 [Source:HGNC Symbol;Acc:HGNC:2345]	protein_coding	2	0.997738	7.45062	2.90063	0.0465	0.579181	UP	yes	,hsa05166:HTLV-I infection,hsa04612:Antigen processing and presentation,hsa05016:Huntington's disease
TACC3	transforming, acidic coiled-coil containing protein 3 [Source:HGNC Symbol;Acc:HGNC:11524]	protein_coding	4	6.99772	52.1737	2.89837	5e-05	0.00379552	UP		,hsa03013:RNA transport
PEMT	phosphatidylethanolamine N-methyltransferase [Source:HGNC Symbol;Acc:HGNC:8830]	protein_coding	17	1.88842	14.0773	2.89812	0.0436	0.579181	UP	yes	,hsa01100:Metabolic pathways
IMPDH2	IMP (inosine 5'-monophosphate) dehydrogenase 2 [Source:HGNC Symbol;Acc:HGNC:6053]	protein_coding	3	34.1599	254.363	2.89651	5e-05	0.00379552	UP		,hsa01100:Metabolic pathways,hsa00230:Purine metabolism
ZNF367	zinc finger protein 367 [Source:HGNC Symbol;Acc:HGNC:18320]	protein_coding	9	0.974829	7.25866	2.89648	0.00595	0.182341	UP
LINC00892	long intergenic non-protein coding RNA 892 [Source:HGNC Symbol;Acc:HGNC:48578]	processed_transcript	X	5.51503	41.0578	2.89622	0.00585	0.180173	UP
SMS	spermine synthase [Source:HGNC Symbol;Acc:HGNC:11123]	protein_coding	X	4.56063	33.9519	2.89619	0.00165	0.0711063	UP		,hsa01100:Metabolic pathways,Cysteine and methionine metabolism,hsa00480:Glutathione metabolism,hsa00330:Arginine and proline metabolism
SDHAF4	succinate dehydrogenase complex assembly factor 4 [Source:HGNC Symbol;Acc:HGNC:20957]	protein_coding	6	1.02561	7.63133	2.89545	0.0001	0.00706861	UP
EVC	Ellis van Creveld syndrome [Source:HGNC Symbol;Acc:HGNC:3497]	protein_coding	4	0.144355	1.07309	2.89408	0.0318	0.50841	UP	yes
TSPAN3	tetraspanin 3 [Source:HGNC Symbol;Acc:HGNC:17752]	protein_coding	15	3.66975	27.2563	2.89284	0.0193	0.383668	UP	yes
CDC123	cell division cycle 123 [Source:HGNC Symbol;Acc:HGNC:16827]	protein_coding	10	9.69949	71.9407	2.89083	0.0047	0.154064	UP
UMPS	uridine monophosphate synthetase [Source:HGNC Symbol;Acc:HGNC:12563]	protein_coding	3	1.07593	7.97979	2.89076	0.0221	0.413958	UP	yes	,hsa01100:Metabolic pathways,hsa00240:Pyrimidine metabolism
POLDIP2	polymerase (DNA-directed), delta interacting protein 2 [Source:HGNC Symbol;Acc:HGNC:23781]	protein_coding	17	3.03715	22.5075	2.88962	0.0019	0.0794064	UP
MDH2	malate dehydrogenase 2, NAD (mitochondrial) [Source:HGNC Symbol;Acc:HGNC:6971]	protein_coding	7	10.1772	75.2965	2.88724	5e-05	0.00379552	UP		,hsa01130:Biosynthesis of antibiotics,hsa01100:Metabolic pathways,hsa01200:Carbon metabolism,Cysteine and methionine metabolism,hsa00620:Pyruvate metabolism,hsa00020:Citrate cycle (TCA cycle)
NDUFS6	NADH dehydrogenase (ubiquinone) Fe-S protein 6, 13kDa (NADH-coenzyme Q reductase) [Source:HGNC Symbol;Acc:HGNC:7713]	protein_coding	5	3.7815	27.9512	2.88588	0.01915	0.382143	UP	yes	,hsa01100:Metabolic pathways,hsa05016:Huntington's disease,hsa00190:Oxidative phosphorylation,hsa05012:Parkinson's disease
SLC4A2	solute carrier family 4 (anion exchanger), member 2 [Source:HGNC Symbol;Acc:HGNC:11028]	protein_coding	7	1.16386	8.60184	2.88573	0.0084	0.228499	UP
FHOD1	formin homology 2 domain containing 1 [Source:HGNC Symbol;Acc:HGNC:17905]	protein_coding	16	0.923724	6.82066	2.88438	0.04275	0.579181	UP
AKR1A1	aldo-keto reductase family 1, member A1 (aldehyde reductase) [Source:HGNC Symbol;Acc:HGNC:380]	protein_coding	1	2.71351	20.0251	2.88358	0.01415	0.318883	UP	yes	,hsa01130:Biosynthesis of antibiotics,hsa01100:Metabolic pathways,hsa00010:Glycolysis / Gluconeogenesis
SRSF9	serine/arginine-rich splicing factor 9 [Source:HGNC Symbol;Acc:HGNC:10791]	protein_coding	12	10.8374	79.9727	2.88348	0.02255	0.418456	UP	yes	,hsa05168:Herpes simplex infection
GRN	granulin [Source:HGNC Symbol;Acc:HGNC:4601]	protein_coding	17	4.55781	33.6118	2.88255	0.00515	0.164286	UP
DHRS3	dehydrogenase/reductase (SDR family) member 3 [Source:HGNC Symbol;Acc:HGNC:17693]	protein_coding	1	2.99846	22.1044	2.88204	0.0023	0.0910703	UP		,hsa01100:Metabolic pathways
RNF167	ring finger protein 167 [Source:HGNC Symbol;Acc:HGNC:24544]	protein_coding	17	6.72501	49.5719	2.88191	0.00825	0.226877	UP
TOMM40	translocase of outer mitochondrial membrane 40 homolog (yeast) [Source:HGNC Symbol;Acc:HGNC:18001]	protein_coding	19	1.26611	9.33117	2.88165	0.0175	0.36278	UP
MRPS16	mitochondrial ribosomal protein S16 [Source:HGNC Symbol;Acc:HGNC:14048]	protein_coding	10	2.35616	17.3641	2.8816	0.03455	0.528089	UP	yes	,hsa03010:Ribosome
ELK1	ELK1, member of ETS oncogene family [Source:HGNC Symbol;Acc:HGNC:3321]	protein_coding	X	2.92698	21.5669	2.88133	0.0105	0.263913	UP	yes	,hsa05166:HTLV-I infection,hsa05140:Leishmaniasis
PRKDC	protein kinase, DNA-activated, catalytic polypeptide [Source:HGNC Symbol;Acc:HGNC:9413]	protein_coding	8	3.15278	23.2019	2.87955	0.0017	0.0726605	UP		,hsa04110:Cell cycle
SEMA7A	semaphorin 7A, GPI membrane anchor (John Milton Hagen blood group) [Source:HGNC Symbol;Acc:HGNC:10741]	protein_coding	15	0.448314	3.29761	2.87884	0.0368	0.546103	UP	yes
PFDN6	prefoldin subunit 6 [Source:HGNC Symbol;Acc:HGNC:4926]	protein_coding	6	14.5457	106.966	2.87849	0.02205	0.413364	UP
LCK	LCK proto-oncogene, Src family tyrosine kinase [Source:HGNC Symbol;Acc:HGNC:6524]	protein_coding	1	13.0446	95.8936	2.87798	0.00435	0.145547	UP		,hsa05166:HTLV-I infection
BZW2	basic leucine zipper and W2 domains 2 [Source:HGNC Symbol;Acc:HGNC:18808]	protein_coding	7	4.36934	32.1114	2.8776	0.0039	0.133724	UP	yes
LSM4	LSM4 homolog, U6 small nuclear RNA associated (S. cerevisiae) [Source:HGNC Symbol;Acc:HGNC:17259]	protein_coding	19	25.837	189.792	2.87691	5e-05	0.00379552	UP		,hsa03018:RNA degradation
DHX57	DEAH (Asp-Glu-Ala-Asp/His) box polypeptide 57 [Source:HGNC Symbol;Acc:HGNC:20086]	protein_coding	2	0.488344	3.5844	2.87576	0.03215	0.510634	UP	yes
NOP14	NOP14 nucleolar protein [Source:HGNC Symbol;Acc:HGNC:16821]	protein_coding	4	1.81417	13.2989	2.87392	0.04005	0.570359	UP
NQO2	NAD(P)H dehydrogenase, quinone 2 [Source:HGNC Symbol;Acc:HGNC:7856]	protein_coding	6	3.55414	26.0519	2.87382	0.0292	0.4842	UP	yes
TIMMDC1	translocase of inner mitochondrial membrane domain containing 1 [Source:HGNC Symbol;Acc:HGNC:1321]	protein_coding	3	3.2317	23.6877	2.87377	0.02665	0.461443	UP
TUFM	Tu translation elongation factor, mitochondrial [Source:HGNC Symbol;Acc:HGNC:12420]	protein_coding	16	8.0681	59.0451	2.87152	0.0003	0.0183211	UP	yes
GSTP1	glutathione S-transferase pi 1 [Source:HGNC Symbol;Acc:HGNC:4638]	protein_coding	11	20.1992	147.425	2.86762	5e-05	0.00379552	UP		,hsa00480:Glutathione metabolism
RRP9	ribosomal RNA processing 9, small subunit (SSU) processome component, homolog (yeast) [Source:HGNC Symbol;Acc:HGNC:16829]	protein_coding	3	1.6308	11.8999	2.86729	5e-05	0.00379552	UP
ANAPC11	anaphase promoting complex subunit 11 [Source:HGNC Symbol;Acc:HGNC:14452]	protein_coding	17	19.5399	142.5	2.86646	0.03315	0.518858	UP		,hsa04110:Cell cycle,hsa05166:HTLV-I infection,hsa04114:Oocyte meiosis,hsa04914:Progesterone-mediated oocyte maturation
AKR7A2	aldo-keto reductase family 7, member A2 (aflatoxin aldehyde reductase) [Source:HGNC Symbol;Acc:HGNC:389]	protein_coding	1	4.27601	31.1643	2.86556	0.0403	0.571757	UP
SSRP1	structure specific recognition protein 1 [Source:HGNC Symbol;Acc:HGNC:11327]	protein_coding	11	15.6766	114.239	2.86537	5e-05	0.00379552	UP
ALAS1	5'-aminolevulinate synthase 1 [Source:HGNC Symbol;Acc:HGNC:396]	protein_coding	3	5.00502	36.4642	2.86503	0.002	0.0826683	UP		,hsa01100:Metabolic pathways,hsa00860:Porphyrin and chlorophyll metabolism
CHCHD3	coiled-coil-helix-coiled-coil-helix domain containing 3 [Source:HGNC Symbol;Acc:HGNC:21906]	protein_coding	7	3.42974	24.9874	2.86503	0.01295	0.301358	UP	yes
COX17	COX17 cytochrome c oxidase copper chaperone [Source:HGNC Symbol;Acc:HGNC:2264]	protein_coding	3	8.48183	61.6438	2.86151	0.037	0.547393	UP	yes	,hsa01100:Metabolic pathways,hsa00190:Oxidative phosphorylation
USP18	ubiquitin specific peptidase 18 [Source:HGNC Symbol;Acc:HGNC:12616]	protein_coding	22	1.47096	10.6839	2.8606	5e-05	0.00379552	UP
TMEM180	transmembrane protein 180 [Source:HGNC Symbol;Acc:HGNC:26196]	protein_coding	10	0.388317	2.81795	2.85934	0.0395	0.565855	UP	yes
TTC9C	tetratricopeptide repeat domain 9C [Source:HGNC Symbol;Acc:HGNC:28432]	protein_coding	11	2.6237	19.0318	2.85874	0.0359	0.538762	UP	yes
RP11-620J15.3	NA	lincRNA	12	4.40913	31.9769	2.85846	0.00295	0.109575	UP
TADA3	transcriptional adaptor 3 [Source:HGNC Symbol;Acc:HGNC:19422]	protein_coding	3	5.98867	43.4245	2.8582	0.00865	0.232316	UP	yes
USP5	ubiquitin specific peptidase 5 (isopeptidase T) [Source:HGNC Symbol;Acc:HGNC:12628]	protein_coding	12	2.58442	18.7379	2.85804	0.0043	0.144158	UP	yes
PSD4	pleckstrin and Sec7 domain containing 4 [Source:HGNC Symbol;Acc:HGNC:19096]	protein_coding	2	2.71343	19.6654	2.85747	0.00155	0.0674399	UP
ECI1	enoyl-CoA delta isomerase 1 [Source:HGNC Symbol;Acc:HGNC:2703]	protein_coding	16	3.21936	23.297	2.8553	0.0007	0.0365012	UP
COX5A	cytochrome c oxidase subunit Va [Source:HGNC Symbol;Acc:HGNC:2267]	protein_coding	15	56.367	407.873	2.8552	5e-05	0.00379552	UP		,hsa01100:Metabolic pathways,hsa05016:Huntington's disease,hsa00190:Oxidative phosphorylation,hsa05012:Parkinson's disease
ERCC2	excision repair cross-complementation group 2 [Source:HGNC Symbol;Acc:HGNC:3434]	protein_coding	19	0.925685	6.69194	2.85383	0.00735	0.210406	UP	yes	,hsa03420:Nucleotide excision repair
HNRNPC	heterogeneous nuclear ribonucleoprotein C (C1/C2) [Source:HGNC Symbol;Acc:HGNC:5035]	protein_coding	14	30.1193	217.649	2.85324	0.03395	0.524476	UP	yes
NCLN	nicalin [Source:HGNC Symbol;Acc:HGNC:26923]	protein_coding	19	0.601182	4.33481	2.85009	0.0481	0.579181	UP	yes
MRPS27	mitochondrial ribosomal protein S27 [Source:HGNC Symbol;Acc:HGNC:14512]	protein_coding	5	9.97399	71.856	2.84887	0.013	0.302106	UP	yes
NACC1	nucleus accumbens associated 1, BEN and BTB (POZ) domain containing [Source:HGNC Symbol;Acc:HGNC:20967]	protein_coding	19	6.69802	48.2349	2.84827	0.00025	0.0157208	UP
TRIM65	tripartite motif containing 65 [Source:HGNC Symbol;Acc:HGNC:27316]	protein_coding	17	0.798756	5.75069	2.84791	0.0204	0.395446	UP	yes
CD74	CD74 molecule, major histocompatibility complex, class II invariant chain [Source:HGNC Symbol;Acc:HGNC:1697]	protein_coding	5	84.9656	611.684	2.84784	0.0082	0.22596	UP	yes	,hsa04612:Antigen processing and presentation,hsa05168:Herpes simplex infection
DROSHA	drosha, ribonuclease type III [Source:HGNC Symbol;Acc:HGNC:17904]	protein_coding	5	1.13765	8.17734	2.84558	0.02335	0.427451	UP		,hsa03008:Ribosome biogenesis in eukaryotes
PPIA	peptidylprolyl isomerase A (cyclophilin A) [Source:HGNC Symbol;Acc:HGNC:9253]	protein_coding	7	62.1516	446.495	2.84478	0.0036	0.126641	UP	yes
ZNF593	zinc finger protein 593 [Source:HGNC Symbol;Acc:HGNC:30943]	protein_coding	1	0.895631	6.43208	2.84431	0.02645	0.459271	UP	yes
KIF23	kinesin family member 23 [Source:HGNC Symbol;Acc:HGNC:6392]	protein_coding	15	0.770185	5.53053	2.84414	0.00555	0.172976	UP	yes
TMED3	transmembrane emp24 protein transport domain containing 3 [Source:HGNC Symbol;Acc:HGNC:28889]	protein_coding	15	6.76624	48.5319	2.84251	5e-05	0.00379552	UP	yes
ARPC5	actin related protein 2/3 complex, subunit 5, 16kDa [Source:HGNC Symbol;Acc:HGNC:708]	protein_coding	1	18.8115	134.84	2.84156	0.03455	0.528089	UP
NCKAP1L	NCK-associated protein 1-like [Source:HGNC Symbol;Acc:HGNC:4862]	protein_coding	12	4.4099	31.4779	2.83552	0.0481	0.579181	UP	yes
CKS2	CDC28 protein kinase regulatory subunit 2 [Source:HGNC Symbol;Acc:HGNC:2000]	protein_coding	9	33.5552	239.291	2.83416	5e-05	0.00379552	UP	yes
MCM8	minichromosome maintenance complex component 8 [Source:HGNC Symbol;Acc:HGNC:16147]	protein_coding	20	1.05786	7.53361	2.8322	5e-05	0.00379552	UP	yes
BANF1	barrier to autointegration factor 1 [Source:HGNC Symbol;Acc:HGNC:17397]	protein_coding	11	9.47506	67.2887	2.82816	0.0284	0.47653	UP	yes
PGM1	phosphoglucomutase 1 [Source:HGNC Symbol;Acc:HGNC:8905]	protein_coding	1	2.75235	19.5371	2.82748	0.00205	0.0841704	UP		,hsa01130:Biosynthesis of antibiotics,hsa01100:Metabolic pathways,hsa00010:Glycolysis / Gluconeogenesis,hsa00230:Purine metabolism,hsa00030:Pentose phosphate pathway,hsa00052:Galactose metabolism,hsa00500:Starch and sucrose metabolism
KCNAB2	potassium channel, voltage gated subfamily A regulatory beta subunit 2 [Source:HGNC Symbol;Acc:HGNC:6229]	protein_coding	1	13.0853	92.771	2.82573	5e-05	0.00379552	UP
ABHD10	abhydrolase domain containing 10 [Source:HGNC Symbol;Acc:HGNC:25656]	protein_coding	3	1.09663	7.7726	2.82532	0.04155	0.579181	UP	yes
GPR180	G protein-coupled receptor 180 [Source:HGNC Symbol;Acc:HGNC:28899]	protein_coding	13	0.366117	2.59367	2.82462	5e-05	0.00379552	UP
PAXIP1	PAX interacting (with transcription-activation domain) protein 1 [Source:HGNC Symbol;Acc:HGNC:8624]	protein_coding	7	2.03494	14.4098	2.82399	5e-05	0.00379552	UP
C11orf24	chromosome 11 open reading frame 24 [Source:HGNC Symbol;Acc:HGNC:1174]	protein_coding	11	1.77449	12.5418	2.82126	5e-05	0.00379552	UP
RRM1	ribonucleotide reductase M1 [Source:HGNC Symbol;Acc:HGNC:10451]	protein_coding	11	18.8968	133.453	2.82012	0.008	0.222438	UP	yes	,hsa01100:Metabolic pathways,hsa00230:Purine metabolism,hsa00240:Pyrimidine metabolism,hsa00480:Glutathione metabolism
TMEM201	transmembrane protein 201 [Source:HGNC Symbol;Acc:HGNC:33719]	protein_coding	1	0.474669	3.34651	2.81766	0.0039	0.133724	UP	yes
KNTC1	kinetochore associated 1 [Source:HGNC Symbol;Acc:HGNC:17255]	protein_coding	12	0.772854	5.44597	2.81692	0.00015	0.0100081	UP
YIF1B	Yip1 interacting factor homolog B (S. cerevisiae) [Source:HGNC Symbol;Acc:HGNC:30511]	protein_coding	19	3.70245	26.068	2.81573	0.00305	0.112244	UP
GPN3	GPN-loop GTPase 3 [Source:HGNC Symbol;Acc:HGNC:30186]	protein_coding	12	3.6392	25.6058	2.81478	0.0456	0.579181	UP	yes
NETO2	neuropilin (NRP) and tolloid (TLL)-like 2 [Source:HGNC Symbol;Acc:HGNC:14644]	protein_coding	16	2.3274	16.3747	2.81467	0.0468	0.579181	UP	yes
KATNB1	katanin p80 (WD repeat containing) subunit B 1 [Source:HGNC Symbol;Acc:HGNC:6217]	protein_coding	16	1.1823	8.31002	2.81326	0.02485	0.444116	UP	yes
HK1	hexokinase 1 [Source:HGNC Symbol;Acc:HGNC:4922]	protein_coding	10	9.7969	68.8267	2.81257	5e-05	0.00379552	UP		,hsa01130:Biosynthesis of antibiotics,hsa01100:Metabolic pathways,hsa01200:Carbon metabolism,hsa00010:Glycolysis / Gluconeogenesis,hsa00052:Galactose metabolism,hsa00051:Fructose and mannose metabolism,hsa00500:Starch and sucrose metabolism,hsa05230:Central carbon metabolism in cancer
NABP2	nucleic acid binding protein 2 [Source:HGNC Symbol;Acc:HGNC:28412]	protein_coding	12	2.31092	16.2276	2.81191	0.0028	0.105624	UP	yes
ATP5G1	ATP synthase, H+ transporting, mitochondrial Fo complex, subunit C1 (subunit 9) [Source:HGNC Symbol;Acc:HGNC:841]	protein_coding	17	37.6998	264.423	2.81022	0.0267	0.461602	UP	yes	,hsa01100:Metabolic pathways,hsa05016:Huntington's disease,hsa00190:Oxidative phosphorylation,hsa05012:Parkinson's disease
PSMB10	proteasome (prosome, macropain) subunit, beta type, 10 [Source:HGNC Symbol;Acc:HGNC:9538]	protein_coding	16	12.2454	85.8746	2.81	0.0017	0.0726605	UP		,hsa03050:Proteasome
CTBP1	C-terminal binding protein 1 [Source:HGNC Symbol;Acc:HGNC:2494]	protein_coding	4	13.9682	97.935	2.80968	0.0254	0.449443	UP	yes
XPO7	exportin 7 [Source:HGNC Symbol;Acc:HGNC:14108]	protein_coding	8	1.3048	9.13841	2.80811	0.0279	0.472703	UP	yes
XXYLT1	xyloside xylosyltransferase 1 [Source:HGNC Symbol;Acc:HGNC:26639]	protein_coding	3	0.428155	2.99501	2.80636	0.03515	0.533411	UP	yes
VPS25	vacuolar protein sorting 25 homolog (S. cerevisiae) [Source:HGNC Symbol;Acc:HGNC:28122]	protein_coding	17	4.36687	30.5285	2.80549	5e-05	0.00379552	UP
CAP1	CAP, adenylate cyclase-associated protein 1 (yeast) [Source:HGNC Symbol;Acc:HGNC:20040]	protein_coding	1	28.436	198.355	2.80229	0.0086	0.231892	UP	yes
C17orf62	chromosome 17 open reading frame 62 [Source:HGNC Symbol;Acc:HGNC:28672]	protein_coding	17	6.10846	42.5929	2.80173	0.02165	0.409261	UP
TACC3	transforming, acidic coiled-coil containing protein 3 [Source:HGNC Symbol;Acc:HGNC:11524]	protein_coding	4	5.46094	38.0727	2.80153	0.04425	0.579181	UP		,hsa03013:RNA transport
AKR1B1	aldo-keto reductase family 1, member B1 (aldose reductase) [Source:HGNC Symbol;Acc:HGNC:381]	protein_coding	7	13.5764	94.609	2.80088	5e-05	0.00379552	UP	yes	,hsa01100:Metabolic pathways,hsa00052:Galactose metabolism,hsa00051:Fructose and mannose metabolism
PI4K2B	phosphatidylinositol 4-kinase type 2 beta [Source:HGNC Symbol;Acc:HGNC:18215]	protein_coding	4	0.821287	5.71506	2.79881	0.04895	0.579181	UP	yes	,hsa01100:Metabolic pathways
DESI1	desumoylating isopeptidase 1 [Source:HGNC Symbol;Acc:HGNC:24577]	protein_coding	22	3.17786	22.108	2.79844	0.0018	0.0759293	UP
FAM127A	family with sequence similarity 127, member A [Source:HGNC Symbol;Acc:HGNC:2569]	protein_coding	X	1.61077	11.2045	2.79826	0.0009	0.0442737	UP	yes
PDP2	pyruvate dehyrogenase phosphatase catalytic subunit 2 [Source:HGNC Symbol;Acc:HGNC:30263]	protein_coding	16	0.712706	4.95344	2.79705	5e-05	0.00379552	UP
PPAT	phosphoribosyl pyrophosphate amidotransferase [Source:HGNC Symbol;Acc:HGNC:9238]	protein_coding	4	0.724945	5.03755	2.79678	0.01115	0.27495	UP		,hsa01130:Biosynthesis of antibiotics,hsa01100:Metabolic pathways,hsa00230:Purine metabolism
DPYSL2	dihydropyrimidinase-like 2 [Source:HGNC Symbol;Acc:HGNC:3014]	protein_coding	8	2.25695	15.6732	2.79586	0.001	0.0481107	UP
PGAM5	phosphoglycerate mutase family member 5 [Source:HGNC Symbol;Acc:HGNC:28763]	protein_coding	12	2.65	18.3943	2.7952	0.0462	0.579181	UP
GLRX	glutaredoxin (thioltransferase) [Source:HGNC Symbol;Acc:HGNC:4330]	protein_coding	5	8.69222	60.3228	2.79491	0.00075	0.0387212	UP	yes
TSTA3	tissue specific transplantation antigen P35B [Source:HGNC Symbol;Acc:HGNC:12390]	protein_coding	8	7.34173	50.9268	2.79423	0.00345	0.12238	UP	yes	,hsa01100:Metabolic pathways,hsa00051:Fructose and mannose metabolism
NLE1	notchless homolog 1 (Drosophila) [Source:HGNC Symbol;Acc:HGNC:19889]	protein_coding	17	0.586941	4.06833	2.79315	0.0268	0.46274	UP	yes
RHOC	ras homolog family member C [Source:HGNC Symbol;Acc:HGNC:669]	protein_coding	1	3.59755	24.9177	2.79208	0.0003	0.0183211	UP	yes
BATF	basic leucine zipper transcription factor, ATF-like [Source:HGNC Symbol;Acc:HGNC:958]	protein_coding	14	19.3888	134.061	2.7896	5e-05	0.00379552	UP	yes
ZC3H4	zinc finger CCCH-type containing 4 [Source:HGNC Symbol;Acc:HGNC:17808]	protein_coding	19	0.769485	5.31656	2.78853	0.0302	0.493063	UP	yes
AP003391.1	NA	miRNA	11	283.522	1958.7	2.78836	0.0351	0.53313	UP	yes
ATIC	5-aminoimidazole-4-carboxamide ribonucleotide formyltransferase/IMP cyclohydrolase [Source:HGNC Symbol;Acc:HGNC:794]	protein_coding	2	5.8555	40.4522	2.78835	0.01585	0.340659	UP		,hsa01130:Biosynthesis of antibiotics,hsa01100:Metabolic pathways,hsa00230:Purine metabolism,hsa00670:One carbon pool by folate
CSK	c-src tyrosine kinase [Source:HGNC Symbol;Acc:HGNC:2444]	protein_coding	15	7.34065	50.7	2.788	0.0015	0.065686	UP	yes
PDCD11	programmed cell death 11 [Source:HGNC Symbol;Acc:HGNC:13408]	protein_coding	10	2.13225	14.7163	2.78697	5e-05	0.00379552	UP
RANBP3	RAN binding protein 3 [Source:HGNC Symbol;Acc:HGNC:9850]	protein_coding	19	2.06394	14.241	2.78658	0.04115	0.577173	UP	yes	,hsa05166:HTLV-I infection
ICT1	immature colon carcinoma transcript 1 [Source:HGNC Symbol;Acc:HGNC:5359]	protein_coding	17	4.89857	33.7509	2.78449	0.00425	0.143048	UP	yes
DTD1	D-tyrosyl-tRNA deacylase 1 [Source:HGNC Symbol;Acc:HGNC:16219]	protein_coding	20	4.49223	30.9502	2.78445	0.0002	0.0129862	UP
DCAF12	DDB1 and CUL4 associated factor 12 [Source:HGNC Symbol;Acc:HGNC:19911]	protein_coding	9	1.39911	9.6384	2.78429	0.02175	0.410236	UP
ACLY	ATP citrate lyase [Source:HGNC Symbol;Acc:HGNC:115]	protein_coding	17	3.62208	24.9516	2.78424	0.01905	0.381045	UP	yes	,hsa01130:Biosynthesis of antibiotics,hsa01100:Metabolic pathways,hsa00020:Citrate cycle (TCA cycle)
ALDOA	aldolase A, fructose-bisphosphate [Source:HGNC Symbol;Acc:HGNC:414]	protein_coding	16	222.356	1530.91	2.78345	5e-05	0.00379552	UP		,hsa01130:Biosynthesis of antibiotics,hsa01100:Metabolic pathways,hsa01200:Carbon metabolism,hsa01230:Biosynthesis of amino acids,hsa00010:Glycolysis / Gluconeogenesis,hsa00030:Pentose phosphate pathway,hsa00051:Fructose and mannose metabolism
DFFA	DNA fragmentation factor, 45kDa, alpha polypeptide [Source:HGNC Symbol;Acc:HGNC:2772]	protein_coding	1	0.678809	4.669	2.78204	0.0031	0.113899	UP
MPV17L2	MPV17 mitochondrial membrane protein-like 2 [Source:HGNC Symbol;Acc:HGNC:28177]	protein_coding	19	1.576	10.8337	2.78118	5e-05	0.00379552	UP
MLX	MLX, MAX dimerization protein [Source:HGNC Symbol;Acc:HGNC:11645]	protein_coding	17	3.76703	25.8568	2.77904	0.00725	0.208159	UP	yes
PHB	prohibitin [Source:HGNC Symbol;Acc:HGNC:8912]	protein_coding	17	12.9244	88.659	2.77817	0.00765	0.216345	UP	yes
PDIA6	protein disulfide isomerase family A, member 6 [Source:HGNC Symbol;Acc:HGNC:30168]	protein_coding	2	7.9292	54.2996	2.77569	0.0403	0.571757	UP	yes
IRF2	interferon regulatory factor 2 [Source:HGNC Symbol;Acc:HGNC:6117]	protein_coding	4	4.80866	32.9151	2.77504	0.01545	0.335896	UP
PDE6D	phosphodiesterase 6D, cGMP-specific, rod, delta [Source:HGNC Symbol;Acc:HGNC:8788]	protein_coding	2	3.54705	24.2739	2.77472	0.01175	0.284264	UP	yes	,hsa00230:Purine metabolism
AKR1A1	aldo-keto reductase family 1, member A1 (aldehyde reductase) [Source:HGNC Symbol;Acc:HGNC:380]	protein_coding	1	4.34064	29.6901	2.774	0.00935	0.245096	UP	yes	,hsa01130:Biosynthesis of antibiotics,hsa01100:Metabolic pathways,hsa00010:Glycolysis / Gluconeogenesis
PLIN3	perilipin 3 [Source:HGNC Symbol;Acc:HGNC:16893]	protein_coding	19	1.25098	8.55662	2.77398	0.0262	0.456802	UP	yes
PRDX5	peroxiredoxin 5 [Source:HGNC Symbol;Acc:HGNC:9355]	protein_coding	11	6.31241	43.1573	2.77334	0.0029	0.108073	UP
CDCA4	cell division cycle associated 4 [Source:HGNC Symbol;Acc:HGNC:14625]	protein_coding	14	3.71732	25.3976	2.77236	0.0063	0.189722	UP	yes
RBBP4	retinoblastoma binding protein 4 [Source:HGNC Symbol;Acc:HGNC:9887]	protein_coding	1	16.4114	112.111	2.77216	0.0184	0.374227	UP	yes
TTC27	tetratricopeptide repeat domain 27 [Source:HGNC Symbol;Acc:HGNC:25986]	protein_coding	2	1.38835	9.46635	2.76944	0.00925	0.243889	UP	yes
HDHD1	haloacid dehalogenase-like hydrolase domain containing 1 [Source:HGNC Symbol;Acc:HGNC:16818]	protein_coding	X	1.67287	11.3942	2.7679	5e-05	0.00379552	UP
ACTN1	actinin, alpha 1 [Source:HGNC Symbol;Acc:HGNC:163]	protein_coding	14	2.29122	15.6027	2.76761	0.00325	0.117374	UP
TIMM10	translocase of inner mitochondrial membrane 10 homolog (yeast) [Source:HGNC Symbol;Acc:HGNC:11814]	protein_coding	11	16.8204	114.539	2.76755	0.0025	0.0967294	UP	yes
RP5-1171I10.5	NA	antisense	17	5.13817	34.935	2.76535	0.02715	0.465346	UP	yes
DCLRE1A	DNA cross-link repair 1A [Source:HGNC Symbol;Acc:HGNC:17660]	protein_coding	10	0.486149	3.29855	2.76236	0.0214	0.406918	UP
MBOAT7	membrane bound O-acyltransferase domain containing 7 [Source:HGNC Symbol;Acc:HGNC:15505]	protein_coding	19	1.26603	8.58061	2.76076	0.00625	0.188551	UP
GLRX5	glutaredoxin 5 [Source:HGNC Symbol;Acc:HGNC:20134]	protein_coding	14	2.17653	14.74	2.75964	0.01325	0.305715	UP
RAB20	RAB20, member RAS oncogene family [Source:HGNC Symbol;Acc:HGNC:18260]	protein_coding	13	0.314659	2.13085	2.75957	0.002	0.0826683	UP	yes
CTU1	cytosolic thiouridylase subunit 1 [Source:HGNC Symbol;Acc:HGNC:29590]	protein_coding	19	0.229576	1.55434	2.75925	0.00085	0.0425867	UP	yes
RP11-96L14.7	NA	antisense	1	4.34305	29.368	2.75747	0.00065	0.034722	UP
C10orf2	chromosome 10 open reading frame 2 [Source:HGNC Symbol;Acc:HGNC:1160]	protein_coding	10	0.742447	5.01464	2.75579	0.0279	0.472703	UP	yes
HBS1L	HBS1-like translational GTPase [Source:HGNC Symbol;Acc:HGNC:4834]	protein_coding	6	1.79645	12.1275	2.75506	0.0444	0.579181	UP	yes
ARMT1	acidic residue methyltransferase 1 [Source:HGNC Symbol;Acc:HGNC:17872]	protein_coding	6	1.35762	9.1576	2.75389	0.02325	0.426196	UP
RRM1	ribonucleotide reductase M1 [Source:HGNC Symbol;Acc:HGNC:10451]	protein_coding	11	3.79302	25.5843	2.75384	0.02095	0.401402	UP	yes	,hsa01100:Metabolic pathways,hsa00230:Purine metabolism,hsa00240:Pyrimidine metabolism,hsa00480:Glutathione metabolism
PPP1CA	protein phosphatase 1, catalytic subunit, alpha isozyme [Source:HGNC Symbol;Acc:HGNC:9281]	protein_coding	11	17.3543	117.052	2.75379	0.0086	0.231892	UP		,hsa04114:Oocyte meiosis,hsa05168:Herpes simplex infection
RTCB	RNA 2',3'-cyclic phosphate and 5'-OH ligase [Source:HGNC Symbol;Acc:HGNC:26935]	protein_coding	22	4.66066	31.4352	2.75377	0.00295	0.109575	UP
PAFAH1B3	platelet-activating factor acetylhydrolase 1b, catalytic subunit 3 (29kDa) [Source:HGNC Symbol;Acc:HGNC:8576]	protein_coding	19	6.97526	47.0202	2.75296	0.00015	0.0100081	UP		,hsa01100:Metabolic pathways
MRPS18B	mitochondrial ribosomal protein S18B [Source:HGNC Symbol;Acc:HGNC:14516]	protein_coding	6	9.93265	66.9176	2.75214	0.00365	0.127803	UP
HDLBP	high density lipoprotein binding protein [Source:HGNC Symbol;Acc:HGNC:4857]	protein_coding	2	6.38205	42.9423	2.75031	0.02925	0.484318	UP
GARS	glycyl-tRNA synthetase [Source:HGNC Symbol;Acc:HGNC:4162]	protein_coding	7	11.7405	78.9673	2.74976	0.00245	0.095339	UP		,hsa00970:Aminoacyl-tRNA biosynthesis
KLHDC7B	kelch domain containing 7B [Source:HGNC Symbol;Acc:HGNC:25145]	protein_coding	22	0.529731	3.55401	2.74612	5e-05	0.00379552	UP	yes
KIAA0408	KIAA0408 [Source:HGNC Symbol;Acc:HGNC:21636]	protein_coding	6	0.510023	3.42086	2.74572	0.03745	0.550208	UP	yes
TOPBP1	topoisomerase (DNA) II binding protein 1 [Source:HGNC Symbol;Acc:HGNC:17008]	protein_coding	3	1.17716	7.88508	2.74381	0.0177	0.365584	UP	yes
GPR63	G protein-coupled receptor 63 [Source:HGNC Symbol;Acc:HGNC:13302]	protein_coding	6	0.243837	1.63191	2.74257	0.0002	0.0129862	UP	yes
HLA-DRB1	major histocompatibility complex, class II, DR beta 1 [Source:HGNC Symbol;Acc:HGNC:4948]	protein_coding	6	13.4101	89.5287	2.73903	5e-05	0.00379552	UP	yes	,hsa05166:HTLV-I infection,hsa04612:Antigen processing and presentation,hsa05310:Asthma,hsa05332:Graft-versus-host disease,hsa04940:Type I diabetes mellitus,hsa05330:Allograft rejection,hsa05416:Viral myocarditis,hsa05168:Herpes simplex infection,hsa05140:Leishmaniasis,hsa05321:Inflammatory bowel disease (IBD)
C10orf128	chromosome 10 open reading frame 128 [Source:HGNC Symbol;Acc:HGNC:27274]	protein_coding	10	1.18438	7.89722	2.73721	0.0385	0.558493	UP
PSMB9	proteasome (prosome, macropain) subunit, beta type, 9 [Source:HGNC Symbol;Acc:HGNC:9546]	protein_coding	6	30.5129	203.341	2.73641	0.00865	0.232316	UP	yes	,hsa03050:Proteasome
EIF5A	eukaryotic translation initiation factor 5A [Source:HGNC Symbol;Acc:HGNC:3300]	protein_coding	17	10.868	72.3289	2.73449	0.02825	0.475779	UP	yes
FDFT1	farnesyl-diphosphate farnesyltransferase 1 [Source:HGNC Symbol;Acc:HGNC:3629]	protein_coding	8	13.2894	88.3721	2.73332	5e-05	0.00379552	UP	yes	,hsa01130:Biosynthesis of antibiotics,hsa01100:Metabolic pathways,hsa00100:Steroid biosynthesis
KPNB1	karyopherin (importin) beta 1 [Source:HGNC Symbol;Acc:HGNC:6400]	protein_coding	17	6.69421	44.4784	2.73212	0.00825	0.226877	UP		,hsa03013:RNA transport
HLA-DQA1	major histocompatibility complex, class II, DQ alpha 1 [Source:HGNC Symbol;Acc:HGNC:4942]	protein_coding	6	2.53289	16.8128	2.73071	0.0351	0.53313	UP	yes	,hsa05166:HTLV-I infection,hsa04612:Antigen processing and presentation,hsa05310:Asthma,hsa05332:Graft-versus-host disease,hsa04940:Type I diabetes mellitus,hsa05330:Allograft rejection,hsa05416:Viral myocarditis,hsa05168:Herpes simplex infection,hsa05140:Leishmaniasis,hsa05321:Inflammatory bowel disease (IBD)
NPRL3	nitrogen permease regulator-like 3 (S. cerevisiae) [Source:HGNC Symbol;Acc:HGNC:14124]	protein_coding	16	2.03142	13.4681	2.72899	5e-05	0.00379552	UP	yes
UBL7	ubiquitin-like 7 [Source:HGNC Symbol;Acc:HGNC:28221]	protein_coding	15	4.63073	30.6984	2.72885	0.00245	0.095339	UP	yes
FAM120A	family with sequence similarity 120A [Source:HGNC Symbol;Acc:HGNC:13247]	protein_coding	9	5.18628	34.3392	2.72708	0.0394	0.565139	UP	yes
MED18	mediator complex subunit 18 [Source:HGNC Symbol;Acc:HGNC:25944]	protein_coding	1	3.94991	26.146	2.7267	0.007	0.204621	UP
LAMTOR2	late endosomal/lysosomal adaptor, MAPK and MTOR activator 2 [Source:HGNC Symbol;Acc:HGNC:29796]	protein_coding	1	14.2459	94.2453	2.72587	0.0022	0.0882447	UP	yes
PTDSS1	phosphatidylserine synthase 1 [Source:HGNC Symbol;Acc:HGNC:9587]	protein_coding	8	9.69178	64.0282	2.72387	0.03155	0.505725	UP	yes	,hsa01100:Metabolic pathways
PRC1	protein regulator of cytokinesis 1 [Source:HGNC Symbol;Acc:HGNC:9341]	protein_coding	15	3.81223	25.1529	2.72201	0.01495	0.330108	UP
TWF2	twinfilin actin-binding protein 2 [Source:HGNC Symbol;Acc:HGNC:9621]	protein_coding	3	11.5502	76.0531	2.71909	5e-05	0.00379552	UP	yes
ZMYND19	zinc finger, MYND-type containing 19 [Source:HGNC Symbol;Acc:HGNC:21146]	protein_coding	9	2.92882	19.2752	2.71836	0.0105	0.263913	UP
NDUFB8	NADH dehydrogenase (ubiquinone) 1 beta subcomplex, 8, 19kDa [Source:HGNC Symbol;Acc:HGNC:7703]	protein_coding	10	49.1807	323.291	2.71667	5e-05	0.00379552	UP	yes	,hsa01100:Metabolic pathways,hsa05016:Huntington's disease,hsa00190:Oxidative phosphorylation,hsa05012:Parkinson's disease
C8orf33	chromosome 8 open reading frame 33 [Source:HGNC Symbol;Acc:HGNC:26104]	protein_coding	8	1.72882	11.3639	2.7166	0.00195	0.0811459	UP	yes
POLD2	polymerase (DNA directed), delta 2, accessory subunit [Source:HGNC Symbol;Acc:HGNC:9176]	protein_coding	7	5.42557	35.6629	2.71658	0.03825	0.556295	UP		,hsa01100:Metabolic pathways,hsa03030:DNA replication,hsa00230:Purine metabolism,hsa05166:HTLV-I infection,hsa00240:Pyrimidine metabolism,hsa03430:Mismatch repair,hsa03410:Base excision repair,hsa03420:Nucleotide excision repair
SLC35F2	solute carrier family 35, member F2 [Source:HGNC Symbol;Acc:HGNC:23615]	protein_coding	11	1.88411	12.3738	2.71534	0.00235	0.0924561	UP
DFFA	DNA fragmentation factor, 45kDa, alpha polypeptide [Source:HGNC Symbol;Acc:HGNC:2772]	protein_coding	1	1.45428	9.55035	2.71524	0.035	0.532088	UP
ELMO1	engulfment and cell motility 1 [Source:HGNC Symbol;Acc:HGNC:16286]	protein_coding	7	5.43138	35.6525	2.71461	0.0285	0.477616	UP	yes
MRPS34	mitochondrial ribosomal protein S34 [Source:HGNC Symbol;Acc:HGNC:16618]	protein_coding	16	8.54564	56.0314	2.71298	0.0014	0.0626424	UP
TTI2	TELO2 interacting protein 2 [Source:HGNC Symbol;Acc:HGNC:26262]	protein_coding	8	1.61572	10.5938	2.71297	0.04195	0.579181	UP	yes
SIT1	signaling threshold regulating transmembrane adaptor 1 [Source:HGNC Symbol;Acc:HGNC:17710]	protein_coding	9	1.62804	10.6707	2.71244	0.0072	0.207074	UP
ANAPC1	anaphase promoting complex subunit 1 [Source:HGNC Symbol;Acc:HGNC:19988]	protein_coding	2	1.177	7.71168	2.71193	0.0001	0.00706861	UP	yes	,hsa04110:Cell cycle,hsa05166:HTLV-I infection,hsa04114:Oocyte meiosis,hsa04914:Progesterone-mediated oocyte maturation
ZBTB7B	zinc finger and BTB domain containing 7B [Source:HGNC Symbol;Acc:HGNC:18668]	protein_coding	1	3.32153	21.7562	2.71151	5e-05	0.00379552	UP	yes
KXD1	KxDL motif containing 1 [Source:HGNC Symbol;Acc:HGNC:28420]	protein_coding	19	7.63439	49.8669	2.7075	0.0264	0.459226	UP	yes
NDUFS7	NADH dehydrogenase (ubiquinone) Fe-S protein 7, 20kDa (NADH-coenzyme Q reductase) [Source:HGNC Symbol;Acc:HGNC:7714]	protein_coding	19	12.428	81.0529	2.70527	0.00395	0.135165	UP	yes	,hsa01100:Metabolic pathways,hsa05016:Huntington's disease,hsa00190:Oxidative phosphorylation,hsa05012:Parkinson's disease
RHEBL1	Ras homolog enriched in brain like 1 [Source:HGNC Symbol;Acc:HGNC:21166]	protein_coding	12	1.5796	10.2898	2.70359	0.03385	0.523887	UP	yes
SAE1	SUMO1 activating enzyme subunit 1 [Source:HGNC Symbol;Acc:HGNC:30660]	protein_coding	19	3.63219	23.6391	2.70226	0.0119	0.285853	UP
NOC2L	nucleolar complex associated 2 homolog (S. cerevisiae) [Source:HGNC Symbol;Acc:HGNC:24517]	protein_coding	1	2.69042	17.5013	2.70156	0.0104	0.262275	UP	yes
FAM43A	family with sequence similarity 43, member A [Source:HGNC Symbol;Acc:HGNC:26888]	protein_coding	3	1.45059	9.43595	2.70153	5e-05	0.00379552	UP	yes
TMEM101	transmembrane protein 101 [Source:HGNC Symbol;Acc:HGNC:28653]	protein_coding	17	2.02955	13.1937	2.70062	5e-05	0.00379552	UP
ABCB10	ATP-binding cassette, sub-family B (MDR/TAP), member 10 [Source:HGNC Symbol;Acc:HGNC:41]	protein_coding	1	1.79119	11.6426	2.70042	5e-05	0.00379552	UP	yes
PGP	phosphoglycolate phosphatase [Source:HGNC Symbol;Acc:HGNC:8909]	protein_coding	16	1.96737	12.7862	2.70025	0.0029	0.108073	UP		,hsa01130:Biosynthesis of antibiotics,hsa01100:Metabolic pathways,hsa01200:Carbon metabolism
HPRT1	hypoxanthine phosphoribosyltransferase 1 [Source:HGNC Symbol;Acc:HGNC:5157]	protein_coding	X	13.9502	90.6463	2.69996	0.00585	0.180173	UP		,hsa01100:Metabolic pathways,hsa00230:Purine metabolism
USP28	ubiquitin specific peptidase 28 [Source:HGNC Symbol;Acc:HGNC:12625]	protein_coding	11	0.765699	4.97458	2.69972	0.03975	0.568236	UP	yes
CARS2	cysteinyl-tRNA synthetase 2, mitochondrial (putative) [Source:HGNC Symbol;Acc:HGNC:25695]	protein_coding	13	4.83851	31.4326	2.69963	0.0112	0.275381	UP		,hsa00970:Aminoacyl-tRNA biosynthesis
MRPL51	mitochondrial ribosomal protein L51 [Source:HGNC Symbol;Acc:HGNC:14044]	protein_coding	12	64.2971	417.574	2.69921	0.00605	0.184571	UP	yes
ETHE1	ethylmalonic encephalopathy 1 [Source:HGNC Symbol;Acc:HGNC:23287]	protein_coding	19	8.99182	58.36	2.6983	0.00345	0.12238	UP	yes	,hsa00920:Sulfur metabolism
TXLNA	taxilin alpha [Source:HGNC Symbol;Acc:HGNC:30685]	protein_coding	1	2.4964	16.1956	2.69769	0.0001	0.00706861	UP
WDR1	WD repeat domain 1 [Source:HGNC Symbol;Acc:HGNC:12754]	protein_coding	4	24.5274	159.116	2.69761	0.0002	0.0129862	UP	yes
RP11-22B23.1	NA	unprocessed_pseudogene	12	0.21135	1.37091	2.69743	0.0123	0.291434	UP
ECSIT	ECSIT signalling integrator [Source:HGNC Symbol;Acc:HGNC:29548]	protein_coding	19	2.71785	17.6001	2.69505	0.0388	0.560446	UP	yes
PSMB7	proteasome (prosome, macropain) subunit, beta type, 7 [Source:HGNC Symbol;Acc:HGNC:9544]	protein_coding	9	20.3609	131.701	2.69339	0.03535	0.535368	UP	yes	,hsa03050:Proteasome
CHCHD4	coiled-coil-helix-coiled-coil-helix domain containing 4 [Source:HGNC Symbol;Acc:HGNC:26467]	protein_coding	3	2.06245	13.3391	2.69323	0.00675	0.19929	UP	yes
MRPL22	mitochondrial ribosomal protein L22 [Source:HGNC Symbol;Acc:HGNC:14480]	protein_coding	5	5.91059	38.1883	2.69176	0.01035	0.2615	UP	yes	,hsa03010:Ribosome
CD320	CD320 molecule [Source:HGNC Symbol;Acc:HGNC:16692]	protein_coding	19	8.80996	56.887	2.69089	0.048	0.579181	UP
TCEANC2	transcription elongation factor A (SII) N-terminal and central domain containing 2 [Source:HGNC Symbol;Acc:HGNC:26494]	protein_coding	1	0.266525	1.72078	2.69072	5e-05	0.00379552	UP
KIF22	kinesin family member 22 [Source:HGNC Symbol;Acc:HGNC:6391]	protein_coding	16	7.42382	47.8829	2.68928	5e-05	0.00379552	UP	yes
MRPS2	mitochondrial ribosomal protein S2 [Source:HGNC Symbol;Acc:HGNC:14495]	protein_coding	9	9.76666	62.9826	2.68902	0.0042	0.142071	UP		,hsa03010:Ribosome
TESC	tescalcin [Source:HGNC Symbol;Acc:HGNC:26065]	protein_coding	12	2.91946	18.8076	2.68754	0.04545	0.579181	UP	yes
BATF	basic leucine zipper transcription factor, ATF-like [Source:HGNC Symbol;Acc:HGNC:958]	protein_coding	14	38.1381	245.263	2.68502	0.00395	0.135165	UP	yes
EEF2KMT	eukaryotic elongation factor 2 lysine methyltransferase [Source:HGNC Symbol;Acc:HGNC:32221]	protein_coding	16	1.76447	11.3455	2.68482	0.0048	0.156209	UP	yes
FARSB	phenylalanyl-tRNA synthetase, beta subunit [Source:HGNC Symbol;Acc:HGNC:17800]	protein_coding	2	4.31011	27.6657	2.6823	5e-05	0.00379552	UP	yes	,hsa00970:Aminoacyl-tRNA biosynthesis
C9orf89	chromosome 9 open reading frame 89 [Source:HGNC Symbol;Acc:HGNC:28148]	protein_coding	9	6.34072	40.6615	2.68094	0.0344	0.527223	UP
CKAP5	cytoskeleton associated protein 5 [Source:HGNC Symbol;Acc:HGNC:28959]	protein_coding	11	7.39676	47.4026	2.68	0.03175	0.50809	UP
IFI35	interferon-induced protein 35 [Source:HGNC Symbol;Acc:HGNC:5399]	protein_coding	17	4.02201	25.7499	2.67858	0.00015	0.0100081	UP
NUP107	nucleoporin 107kDa [Source:HGNC Symbol;Acc:HGNC:29914]	protein_coding	12	1.94569	12.4474	2.6775	0.00635	0.190635	UP	yes	,hsa03013:RNA transport
CDYL2	chromodomain protein, Y-like 2 [Source:HGNC Symbol;Acc:HGNC:23030]	protein_coding	16	0.576926	3.69073	2.67745	0.0085	0.230203	UP	yes
MIF	macrophage migration inhibitory factor (glycosylation-inhibiting factor) [Source:HGNC Symbol;Acc:HGNC:7097]	protein_coding	22	176.669	1130.19	2.67745	5e-05	0.00379552	UP
APOL1	apolipoprotein L, 1 [Source:HGNC Symbol;Acc:HGNC:618]	protein_coding	22	2.11998	13.5555	2.67675	0.01595	0.342483	UP
IMMT	inner membrane protein, mitochondrial [Source:HGNC Symbol;Acc:HGNC:6047]	protein_coding	2	4.01572	25.6752	2.67664	0.0124	0.292882	UP	yes
NEFH	neurofilament, heavy polypeptide [Source:HGNC Symbol;Acc:HGNC:7737]	protein_coding	22	0.707465	4.52321	2.67662	5e-05	0.00379552	UP
UQCC1	ubiquinol-cytochrome c reductase complex assembly factor 1 [Source:HGNC Symbol;Acc:HGNC:15891]	protein_coding	20	2.48221	15.8698	2.67659	0.0249	0.44419	UP
TAP1	transporter 1, ATP-binding cassette, sub-family B (MDR/TAP) [Source:HGNC Symbol;Acc:HGNC:43]	protein_coding	6	22.5403	144.088	2.67637	0.0029	0.108073	UP		,hsa04612:Antigen processing and presentation,hsa05168:Herpes simplex infection
CTB-147N14.6	NA	antisense	19	6.03304	38.5485	2.67572	0.0386	0.558867	UP	yes
MAD2L2	MAD2 mitotic arrest deficient-like 2 (yeast) [Source:HGNC Symbol;Acc:HGNC:6764]	protein_coding	1	6.2626	39.9771	2.67434	0.00725	0.208159	UP		,hsa04110:Cell cycle,hsa04114:Oocyte meiosis,hsa04914:Progesterone-mediated oocyte maturation
ARSB	arylsulfatase B [Source:HGNC Symbol;Acc:HGNC:714]	protein_coding	5	1.35563	8.6526	2.67417	5e-05	0.00379552	UP	yes	,hsa01100:Metabolic pathways
TELO2	telomere maintenance 2 [Source:HGNC Symbol;Acc:HGNC:29099]	protein_coding	16	0.478479	3.05138	2.67293	0.0308	0.49973	UP	yes	,hsa03460:Fanconi anemia pathway
NOP2	NOP2 nucleolar protein [Source:HGNC Symbol;Acc:HGNC:7867]	protein_coding	12	3.71413	23.6695	2.67193	0.0029	0.108073	UP	yes
HN1	hematological and neurological expressed 1 [Source:HGNC Symbol;Acc:HGNC:14569]	protein_coding	17	55.7081	354.926	2.67156	0.0277	0.470963	UP	yes
LARP4	La ribonucleoprotein domain family, member 4 [Source:HGNC Symbol;Acc:HGNC:24320]	protein_coding	12	1.20713	7.6899	2.67138	0.0251	0.446114	UP	yes
GPATCH4	G patch domain containing 4 [Source:HGNC Symbol;Acc:HGNC:25982]	protein_coding	1	2.38799	15.2087	2.67103	0.0259	0.454494	UP	yes
KLHL22	kelch-like family member 22 [Source:HGNC Symbol;Acc:HGNC:25888]	protein_coding	22	0.740519	4.7156	2.67083	0.0127	0.297583	UP	yes
LAGE3	L antigen family, member 3 [Source:HGNC Symbol;Acc:HGNC:26058]	protein_coding	X	20.6673	131.588	2.6706	5e-05	0.00379552	UP
PYCR2	pyrroline-5-carboxylate reductase family, member 2 [Source:HGNC Symbol;Acc:HGNC:30262]	protein_coding	1	2.86195	18.2128	2.66988	0.00545	0.170487	UP		,hsa01130:Biosynthesis of antibiotics,hsa01100:Metabolic pathways,hsa01230:Biosynthesis of amino acids,hsa00330:Arginine and proline metabolism
NUDCD2	NudC domain containing 2 [Source:HGNC Symbol;Acc:HGNC:30535]	protein_coding	5	8.79902	55.9454	2.66861	0.00175	0.0744689	UP
ANK1	ankyrin 1, erythrocytic [Source:HGNC Symbol;Acc:HGNC:492]	protein_coding	8	0.345675	2.19781	2.66858	0.0328	0.516069	UP	yes
MYO1C	myosin IC [Source:HGNC Symbol;Acc:HGNC:7597]	protein_coding	17	1.23297	7.83461	2.66773	0.00435	0.145547	UP
POP5	processing of precursor 5, ribonuclease P/MRP subunit (S. cerevisiae) [Source:HGNC Symbol;Acc:HGNC:17689]	protein_coding	12	3.79712	24.0743	2.66451	0.00365	0.127803	UP	yes	,hsa03013:RNA transport,hsa03008:Ribosome biogenesis in eukaryotes
ATP6V0E2	ATPase, H+ transporting V0 subunit e2 [Source:HGNC Symbol;Acc:HGNC:21723]	protein_coding	7	3.77604	23.9385	2.66439	5e-05	0.00379552	UP	yes	,hsa01100:Metabolic pathways,hsa00190:Oxidative phosphorylation
SMPD4	sphingomyelin phosphodiesterase 4, neutral membrane (neutral sphingomyelinase-3) [Source:HGNC Symbol;Acc:HGNC:32949]	protein_coding	2	2.47717	15.6989	2.66389	0.0281	0.474313	UP	yes	,hsa01100:Metabolic pathways
COX10-AS1	COX10 antisense RNA 1 [Source:HGNC Symbol;Acc:HGNC:38873]	processed_transcript	17	2.54941	16.1549	2.66373	0.01625	0.346401	UP	yes
LGALS3	lectin, galactoside-binding, soluble, 3 [Source:HGNC Symbol;Acc:HGNC:6563]	protein_coding	14	7.30431	46.15	2.65951	0.0141	0.317862	UP	yes
NADK	NAD kinase [Source:HGNC Symbol;Acc:HGNC:29831]	protein_coding	1	37.5111	236.979	2.65937	0.0108	0.269059	UP	yes	,hsa01100:Metabolic pathways
MRPL35	mitochondrial ribosomal protein L35 [Source:HGNC Symbol;Acc:HGNC:14489]	protein_coding	2	6.53773	41.2716	2.65829	0.0225	0.4181	UP		,hsa03010:Ribosome
CDCA7L	cell division cycle associated 7-like [Source:HGNC Symbol;Acc:HGNC:30777]	protein_coding	7	0.730089	4.60863	2.65819	0.0179	0.368033	UP
LRRC3	leucine rich repeat containing 3 [Source:HGNC Symbol;Acc:HGNC:14965]	protein_coding	21	0.115858	0.731233	2.65797	0.00305	0.112244	UP	yes
C9orf40	chromosome 9 open reading frame 40 [Source:HGNC Symbol;Acc:HGNC:23433]	protein_coding	9	0.575765	3.62859	2.65586	5e-05	0.00379552	UP	yes
IARS	isoleucyl-tRNA synthetase [Source:HGNC Symbol;Acc:HGNC:5330]	protein_coding	9	8.26312	52.0317	2.65463	0.0004	0.0232151	UP		,hsa00970:Aminoacyl-tRNA biosynthesis
FUCA2	fucosidase, alpha-L- 2, plasma [Source:HGNC Symbol;Acc:HGNC:4008]	protein_coding	6	1.29417	8.14187	2.65333	0.02925	0.484318	UP	yes
LINC01184	long intergenic non-protein coding RNA 1184 [Source:HGNC Symbol;Acc:HGNC:49565]	lincRNA	5	0.812695	5.11042	2.65266	0.01375	0.31278	UP	yes
PRSS21	protease, serine, 21 (testisin) [Source:HGNC Symbol;Acc:HGNC:9485]	protein_coding	16	1.13082	7.10261	2.65098	0.0406	0.573732	UP	yes
EFTUD2	elongation factor Tu GTP binding domain containing 2 [Source:HGNC Symbol;Acc:HGNC:30858]	protein_coding	17	3.85703	24.2235	2.65085	0.026	0.455423	UP
HSPB11	heat shock protein family B (small), member 11 [Source:HGNC Symbol;Acc:HGNC:25019]	protein_coding	1	5.32014	33.387	2.64975	0.00375	0.130028	UP
CEP85	centrosomal protein 85kDa [Source:HGNC Symbol;Acc:HGNC:25309]	protein_coding	1	1.34717	8.45405	2.64971	0.0202	0.393595	UP	yes
TXN2	thioredoxin 2 [Source:HGNC Symbol;Acc:HGNC:17772]	protein_coding	22	10.6416	66.6769	2.64747	5e-05	0.00379552	UP
SERBP1	SERPINE1 mRNA binding protein 1 [Source:HGNC Symbol;Acc:HGNC:17860]	protein_coding	1	15.0065	93.9449	2.64623	0.02495	0.444848	UP	yes
AAGAB	alpha- and gamma-adaptin binding protein [Source:HGNC Symbol;Acc:HGNC:25662]	protein_coding	15	3.06963	19.2155	2.64614	0.0479	0.579181	UP	yes
TSEN15	TSEN15 tRNA splicing endonuclease subunit [Source:HGNC Symbol;Acc:HGNC:16791]	protein_coding	1	6.56896	41.0792	2.64467	0.00985	0.253305	UP	yes
ZNF93	zinc finger protein 93 [Source:HGNC Symbol;Acc:HGNC:13169]	protein_coding	19	0.440902	2.75694	2.64454	0.0447	0.579181	UP	yes
CLNS1A	chloride channel, nucleotide-sensitive, 1A [Source:HGNC Symbol;Acc:HGNC:2080]	protein_coding	11	10.4507	65.3261	2.64406	0.02055	0.396878	UP	yes	,hsa03013:RNA transport
G6PD	glucose-6-phosphate dehydrogenase [Source:HGNC Symbol;Acc:HGNC:4057]	protein_coding	X	1.41123	8.81574	2.64313	0.0046	0.15211	UP	yes	,hsa01130:Biosynthesis of antibiotics,hsa01100:Metabolic pathways,hsa01200:Carbon metabolism,hsa00030:Pentose phosphate pathway,hsa00480:Glutathione metabolism,hsa05230:Central carbon metabolism in cancer
THOP1	thimet oligopeptidase 1 [Source:HGNC Symbol;Acc:HGNC:11793]	protein_coding	19	1.62409	10.1441	2.64294	0.0047	0.154064	UP
TUFM	Tu translation elongation factor, mitochondrial [Source:HGNC Symbol;Acc:HGNC:12420]	protein_coding	16	32.3615	202.074	2.64254	5e-05	0.00379552	UP	yes
CDKN2AIPNL	CDKN2A interacting protein N-terminal like [Source:HGNC Symbol;Acc:HGNC:30545]	protein_coding	5	2.98657	18.643	2.64208	5e-05	0.00379552	UP	yes
PHEX	phosphate regulating endopeptidase homolog, X-linked [Source:HGNC Symbol;Acc:HGNC:8918]	protein_coding	X	0.230095	1.43585	2.64161	0.04705	0.579181	UP	yes
TBC1D22A	TBC1 domain family, member 22A [Source:HGNC Symbol;Acc:HGNC:1309]	protein_coding	22	1.61259	10.0569	2.64073	0.01145	0.279702	UP	yes
IL32	interleukin 32 [Source:HGNC Symbol;Acc:HGNC:16830]	protein_coding	16	72.3271	450.884	2.64015	0.00045	0.0256341	UP	yes
MRPS9	mitochondrial ribosomal protein S9 [Source:HGNC Symbol;Acc:HGNC:14501]	protein_coding	2	2.37343	14.7868	2.63927	0.00145	0.0640343	UP	yes	,hsa03010:Ribosome
NUDT2	nudix (nucleoside diphosphate linked moiety X)-type motif 2 [Source:HGNC Symbol;Acc:HGNC:8049]	protein_coding	9	5.78858	36.0525	2.63882	0.0003	0.0183211	UP		,hsa00230:Purine metabolism,hsa00240:Pyrimidine metabolism
FKBP1A	FK506 binding protein 1A, 12kDa [Source:HGNC Symbol;Acc:HGNC:3711]	protein_coding	20	50.6801	315.584	2.63853	0.0047	0.154064	UP
MSH6	mutS homolog 6 [Source:HGNC Symbol;Acc:HGNC:7329]	protein_coding	2	3.43035	21.3466	2.63758	0.00115	0.0533947	UP	yes	,hsa03430:Mismatch repair
PRELID1	PRELI domain containing 1 [Source:HGNC Symbol;Acc:HGNC:30255]	protein_coding	5	17.5978	109.419	2.6364	5e-05	0.00379552	UP
COX8A	cytochrome c oxidase subunit VIIIA (ubiquitous) [Source:HGNC Symbol;Acc:HGNC:2294]	protein_coding	11	153.919	955.974	2.6348	5e-05	0.00379552	UP	yes	,hsa01100:Metabolic pathways,hsa05016:Huntington's disease,hsa00190:Oxidative phosphorylation,hsa05012:Parkinson's disease
PDCD5	programmed cell death 5 [Source:HGNC Symbol;Acc:HGNC:8764]	protein_coding	19	12.5066	77.5747	2.6329	0.0093	0.244257	UP	yes
CCT6A	chaperonin containing TCP1, subunit 6A (zeta 1) [Source:HGNC Symbol;Acc:HGNC:1620]	protein_coding	7	12.9099	80.0704	2.63279	0.00875	0.234259	UP	yes
CCT7	chaperonin containing TCP1, subunit 7 (eta) [Source:HGNC Symbol;Acc:HGNC:1622]	protein_coding	2	27.1538	168.361	2.63233	5e-05	0.00379552	UP
TKT	transketolase [Source:HGNC Symbol;Acc:HGNC:11834]	protein_coding	3	11.1614	69.2035	2.63232	0.0074	0.211748	UP		,hsa01130:Biosynthesis of antibiotics,hsa01100:Metabolic pathways,hsa01200:Carbon metabolism,hsa01230:Biosynthesis of amino acids,hsa00030:Pentose phosphate pathway
MRPS27	mitochondrial ribosomal protein S27 [Source:HGNC Symbol;Acc:HGNC:14512]	protein_coding	5	3.4149	21.1674	2.63192	0.04735	0.579181	UP	yes
PLCXD1	phosphatidylinositol-specific phospholipase C, X domain containing 1 [Source:HGNC Symbol;Acc:HGNC:23148]	protein_coding	X	0.947747	5.87259	2.63142	0.02925	0.484318	UP	yes
CLPP	caseinolytic mitochondrial matrix peptidase proteolytic subunit [Source:HGNC Symbol;Acc:HGNC:2084]	protein_coding	19	19.7055	122.046	2.63076	0.00375	0.130028	UP
GMPS	guanine monphosphate synthase [Source:HGNC Symbol;Acc:HGNC:4378]	protein_coding	3	0.735365	4.55439	2.63072	0.005	0.160864	UP	yes	,hsa01100:Metabolic pathways,hsa00230:Purine metabolism
SAAL1	serum amyloid A-like 1 [Source:HGNC Symbol;Acc:HGNC:25158]	protein_coding	11	1.72213	10.6576	2.62961	0.03	0.491574	UP	yes
PRKACA	protein kinase, cAMP-dependent, catalytic, alpha [Source:HGNC Symbol;Acc:HGNC:9380]	protein_coding	19	1.36735	8.45997	2.62927	0.0275	0.470038	UP	yes	,hsa05166:HTLV-I infection,hsa04114:Oocyte meiosis,hsa05012:Parkinson's disease,hsa04914:Progesterone-mediated oocyte maturation
DUSP6	dual specificity phosphatase 6 [Source:HGNC Symbol;Acc:HGNC:3072]	protein_coding	12	2.85902	17.6806	2.62858	0.00935	0.245096	UP	yes
TMEM160	transmembrane protein 160 [Source:HGNC Symbol;Acc:HGNC:26042]	protein_coding	19	1.60978	9.9319	2.62521	0.0044	0.146785	UP	yes
CD63	CD63 molecule [Source:HGNC Symbol;Acc:HGNC:1692]	protein_coding	12	3.90616	24.0929	2.62478	0.0354	0.535407	UP	yes
CCT5	chaperonin containing TCP1, subunit 5 (epsilon) [Source:HGNC Symbol;Acc:HGNC:1618]	protein_coding	5	12.5243	77.2478	2.62476	0.02955	0.487025	UP
GEN1	GEN1 Holliday junction 5' flap endonuclease [Source:HGNC Symbol;Acc:HGNC:26881]	protein_coding	2	0.516237	3.16855	2.61772	0.01085	0.270106	UP
HEATR3	HEAT repeat containing 3 [Source:HGNC Symbol;Acc:HGNC:26087]	protein_coding	16	1.15828	7.10417	2.61669	0.02725	0.466353	UP	yes
LAP3	leucine aminopeptidase 3 [Source:HGNC Symbol;Acc:HGNC:18449]	protein_coding	4	4.91164	30.0944	2.61522	0.02575	0.452564	UP		,hsa01100:Metabolic pathways,hsa00480:Glutathione metabolism,hsa00330:Arginine and proline metabolism
FAM101B	family with sequence similarity 101, member B [Source:HGNC Symbol;Acc:HGNC:28705]	protein_coding	17	3.70224	22.6684	2.61421	5e-05	0.00379552	UP	yes
SRSF10	serine/arginine-rich splicing factor 10 [Source:HGNC Symbol;Acc:HGNC:16713]	protein_coding	1	14.5097	88.8008	2.61355	0.03645	0.542334	UP	yes
NUPL2	nucleoporin like 2 [Source:HGNC Symbol;Acc:HGNC:17010]	protein_coding	7	3.46566	21.2099	2.61354	0.0115	0.280317	UP	yes	,hsa03013:RNA transport
RINL	Ras and Rab interactor-like [Source:HGNC Symbol;Acc:HGNC:24795]	protein_coding	19	0.980232	5.99675	2.61299	0.00855	0.231372	UP
MRPL3	mitochondrial ribosomal protein L3 [Source:HGNC Symbol;Acc:HGNC:10379]	protein_coding	3	17.3654	106.183	2.61226	0.02085	0.400164	UP	yes	,hsa03010:Ribosome
ALYREF	Aly/REF export factor [Source:HGNC Symbol;Acc:HGNC:19071]	protein_coding	17	17.5936	107.523	2.61152	5e-05	0.00379552	UP		,hsa03013:RNA transport,hsa05168:Herpes simplex infection
LGALS9	lectin, galactoside-binding, soluble, 9 [Source:HGNC Symbol;Acc:HGNC:6570]	protein_coding	17	3.40995	20.8395	2.6115	0.0215	0.408018	UP	yes
NSDHL	NAD(P) dependent steroid dehydrogenase-like [Source:HGNC Symbol;Acc:HGNC:13398]	protein_coding	X	2.1488	13.1173	2.60986	0.00025	0.0157208	UP	yes	,hsa01130:Biosynthesis of antibiotics,hsa01100:Metabolic pathways,hsa00100:Steroid biosynthesis
SRI	sorcin [Source:HGNC Symbol;Acc:HGNC:11292]	protein_coding	7	21.5906	131.655	2.60829	0.0054	0.169706	UP	yes
MX1	MX dynamin-like GTPase 1 [Source:HGNC Symbol;Acc:HGNC:7532]	protein_coding	21	15.4373	94.069	2.6073	5e-05	0.00379552	UP
H2AFZ	H2A histone family, member Z [Source:HGNC Symbol;Acc:HGNC:4741]	protein_coding	4	82.0702	498.935	2.60392	5e-05	0.00379552	UP
C20orf96	chromosome 20 open reading frame 96 [Source:HGNC Symbol;Acc:HGNC:16227]	protein_coding	20	0.357255	2.17174	2.60382	0.0469	0.579181	UP	yes
GIPC1	GIPC PDZ domain containing family, member 1 [Source:HGNC Symbol;Acc:HGNC:1226]	protein_coding	19	2.30406	14.0009	2.60328	0.02345	0.428702	UP	yes
SLC25A40	solute carrier family 25, member 40 [Source:HGNC Symbol;Acc:HGNC:29680]	protein_coding	7	1.17663	7.14247	2.60176	0.03195	0.509846	UP	yes
PRPS2	phosphoribosyl pyrophosphate synthetase 2 [Source:HGNC Symbol;Acc:HGNC:9465]	protein_coding	X	2.94279	17.8635	2.60176	0.043	0.579181	UP	yes	,hsa01130:Biosynthesis of antibiotics,hsa01100:Metabolic pathways,hsa01200:Carbon metabolism,hsa01230:Biosynthesis of amino acids,hsa00230:Purine metabolism,hsa00030:Pentose phosphate pathway
ARPC4	actin related protein 2/3 complex, subunit 4, 20kDa [Source:HGNC Symbol;Acc:HGNC:707]	protein_coding	3	18.0954	109.653	2.59925	0.02755	0.470181	UP	yes
C14orf2	chromosome 14 open reading frame 2 [Source:HGNC Symbol;Acc:HGNC:1188]	protein_coding	14	16.8892	102.337	2.59917	0.0157	0.339048	UP	yes
UBE2M	ubiquitin-conjugating enzyme E2M [Source:HGNC Symbol;Acc:HGNC:12491]	protein_coding	19	3.71845	22.4783	2.59576	0.0006	0.0325122	UP	yes
ARL3	ADP-ribosylation factor-like 3 [Source:HGNC Symbol;Acc:HGNC:694]	protein_coding	10	0.438565	2.64419	2.59196	5e-05	0.00379552	UP	yes
ACTG1	actin gamma 1 [Source:HGNC Symbol;Acc:HGNC:144]	protein_coding	17	210.274	1267.73	2.59191	0.0021	0.0854984	UP	yes	,hsa05416:Viral myocarditis
ZDHHC16	zinc finger, DHHC-type containing 16 [Source:HGNC Symbol;Acc:HGNC:20714]	protein_coding	10	3.42009	20.6034	2.59077	0.04385	0.579181	UP	yes
SLC2A1	solute carrier family 2 (facilitated glucose transporter), member 1 [Source:HGNC Symbol;Acc:HGNC:11005]	protein_coding	1	8.70701	52.3676	2.58842	5e-05	0.00379552	UP	yes	,hsa05166:HTLV-I infection,hsa05230:Central carbon metabolism in cancer
PHLPP1	PH domain and leucine rich repeat protein phosphatase 1 [Source:HGNC Symbol;Acc:HGNC:20610]	protein_coding	18	1.09045	6.55352	2.58735	0.00355	0.125402	UP
PARN	poly(A)-specific ribonuclease [Source:HGNC Symbol;Acc:HGNC:8609]	protein_coding	16	1.70558	10.247	2.58687	0.02565	0.451627	UP		,hsa03018:RNA degradation
NUTF2	nuclear transport factor 2 [Source:HGNC Symbol;Acc:HGNC:13722]	protein_coding	16	59.9711	360.174	2.58635	5e-05	0.00379552	UP	yes
DUSP23	dual specificity phosphatase 23 [Source:HGNC Symbol;Acc:HGNC:21480]	protein_coding	1	5.4468	32.6765	2.58477	5e-05	0.00379552	UP	yes
TSPAN17	tetraspanin 17 [Source:HGNC Symbol;Acc:HGNC:13594]	protein_coding	5	0.536496	3.21576	2.58352	0.0428	0.579181	UP	yes
CD63	CD63 molecule [Source:HGNC Symbol;Acc:HGNC:1692]	protein_coding	12	6.52659	39.102	2.58284	0.00945	0.246763	UP	yes
DNAJC18	DnaJ (Hsp40) homolog, subfamily C, member 18 [Source:HGNC Symbol;Acc:HGNC:28429]	protein_coding	5	0.766893	4.59006	2.58142	0.00025	0.0157208	UP
MTHFD2	methylenetetrahydrofolate dehydrogenase (NADP+ dependent) 2, methenyltetrahydrofolate cyclohydrolase [Source:HGNC Symbol;Acc:HGNC:7434]	protein_coding	2	3.6407	21.788	2.58124	0.0444	0.579181	UP	yes	,hsa01100:Metabolic pathways,hsa00670:One carbon pool by folate
MIIP	migration and invasion inhibitory protein [Source:HGNC Symbol;Acc:HGNC:25715]	protein_coding	1	2.7015	16.1401	2.57882	0.0103	0.260626	UP	yes
HIRIP3	HIRA interacting protein 3 [Source:HGNC Symbol;Acc:HGNC:4917]	protein_coding	16	4.75467	28.4029	2.57862	0.01045	0.262949	UP
TRIM27	tripartite motif containing 27 [Source:HGNC Symbol;Acc:HGNC:9975]	protein_coding	6	4.74818	28.3466	2.57773	0.0048	0.156209	UP	yes
WDR61	WD repeat domain 61 [Source:HGNC Symbol;Acc:HGNC:30300]	protein_coding	15	9.81823	58.5294	2.57563	0.00375	0.130028	UP	yes	,hsa03018:RNA degradation
LSM6	LSM6 homolog, U6 small nuclear RNA associated (S. cerevisiae) [Source:HGNC Symbol;Acc:HGNC:17017]	protein_coding	4	6.33365	37.6584	2.57186	5e-05	0.00379552	UP	yes	,hsa03018:RNA degradation
MRPL9	mitochondrial ribosomal protein L9 [Source:HGNC Symbol;Acc:HGNC:14277]	protein_coding	1	3.99848	23.7684	2.57152	0.04785	0.579181	UP	yes	,hsa03010:Ribosome
ECI1	enoyl-CoA delta isomerase 1 [Source:HGNC Symbol;Acc:HGNC:2703]	protein_coding	16	2.104	12.4998	2.5707	0.0185	0.375136	UP
HSD17B7	hydroxysteroid (17-beta) dehydrogenase 7 [Source:HGNC Symbol;Acc:HGNC:5215]	protein_coding	1	1.29359	7.68471	2.57061	0.03305	0.51801	UP	yes	,hsa01130:Biosynthesis of antibiotics,hsa01100:Metabolic pathways,hsa00100:Steroid biosynthesis
UBR7	ubiquitin protein ligase E3 component n-recognin 7 (putative) [Source:HGNC Symbol;Acc:HGNC:20344]	protein_coding	14	3.52704	20.9387	2.56964	0.0069	0.202571	UP	yes
ZDHHC12	zinc finger, DHHC-type containing 12 [Source:HGNC Symbol;Acc:HGNC:19159]	protein_coding	9	5.08935	30.2128	2.56961	5e-05	0.00379552	UP	yes
SIVA1	SIVA1, apoptosis-inducing factor [Source:HGNC Symbol;Acc:HGNC:17712]	protein_coding	14	15.6453	92.7669	2.56788	0.0251	0.446114	UP	yes
TMEM143	transmembrane protein 143 [Source:HGNC Symbol;Acc:HGNC:25603]	protein_coding	19	0.412414	2.44345	2.56675	0.0318	0.50841	UP	yes
EIF2AK1	eukaryotic translation initiation factor 2-alpha kinase 1 [Source:HGNC Symbol;Acc:HGNC:24921]	protein_coding	7	5.44656	32.2149	2.56431	0.0086	0.231892	UP	yes	,hsa05168:Herpes simplex infection
TOMM34	translocase of outer mitochondrial membrane 34 [Source:HGNC Symbol;Acc:HGNC:15746]	protein_coding	20	8.56397	50.6477	2.56415	5e-05	0.00379552	UP
MRPL12	mitochondrial ribosomal protein L12 [Source:HGNC Symbol;Acc:HGNC:10378]	protein_coding	17	8.75918	51.747	2.56261	5e-05	0.00379552	UP		,hsa03010:Ribosome
RP11-286N22.14	NA	TEC	11	0.187176	1.10537	2.56207	0.04535	0.579181	UP	yes
MTHFD2	methylenetetrahydrofolate dehydrogenase (NADP+ dependent) 2, methenyltetrahydrofolate cyclohydrolase [Source:HGNC Symbol;Acc:HGNC:7434]	protein_coding	2	8.17896	48.2661	2.56102	0.01625	0.346401	UP	yes	,hsa01100:Metabolic pathways,hsa00670:One carbon pool by folate
REXO4	REX4, RNA exonuclease 4 homolog (S. cerevisiae) [Source:HGNC Symbol;Acc:HGNC:12820]	protein_coding	9	1.3982	8.25	2.56082	0.03105	0.501625	UP	yes
GLRX3	glutaredoxin 3 [Source:HGNC Symbol;Acc:HGNC:15987]	protein_coding	10	9.54285	56.2135	2.55842	0.0003	0.0183211	UP	yes
WDR3	WD repeat domain 3 [Source:HGNC Symbol;Acc:HGNC:12755]	protein_coding	1	0.376117	2.2131	2.55681	0.0058	0.179039	UP		,hsa03008:Ribosome biogenesis in eukaryotes
TMEM129	transmembrane protein 129, E3 ubiquitin protein ligase [Source:HGNC Symbol;Acc:HGNC:25137]	protein_coding	4	0.761751	4.48032	2.55621	0.011	0.272739	UP	yes
YWHAE	tyrosine 3-monooxygenase/tryptophan 5-monooxygenase activation protein, epsilon [Source:HGNC Symbol;Acc:HGNC:12851]	protein_coding	17	25.8911	152.027	2.5538	0.03815	0.555914	UP	yes	,hsa04110:Cell cycle,hsa04114:Oocyte meiosis
ITM2C	integral membrane protein 2C [Source:HGNC Symbol;Acc:HGNC:6175]	protein_coding	2	1.32197	7.75846	2.55308	0.03865	0.559114	UP
FXN	frataxin [Source:HGNC Symbol;Acc:HGNC:3951]	protein_coding	9	6.70505	39.3269	2.5522	0.00015	0.0100081	UP	yes	,hsa00860:Porphyrin and chlorophyll metabolism
TRAF7	TNF receptor-associated factor 7, E3 ubiquitin protein ligase [Source:HGNC Symbol;Acc:HGNC:20456]	protein_coding	16	2.64266	15.4794	2.55029	5e-05	0.00379552	UP	yes
HCCS	holocytochrome c synthase [Source:HGNC Symbol;Acc:HGNC:4837]	protein_coding	X	2.23371	13.0702	2.54876	0.04805	0.579181	UP	yes	,hsa00860:Porphyrin and chlorophyll metabolism
MICU1	mitochondrial calcium uptake 1 [Source:HGNC Symbol;Acc:HGNC:1530]	protein_coding	10	1.64761	9.63335	2.54766	0.0158	0.340232	UP	yes
PDAP1	PDGFA associated protein 1 [Source:HGNC Symbol;Acc:HGNC:14634]	protein_coding	7	16.2577	95.0382	2.54738	0.04435	0.579181	UP	yes
LMAN2	lectin, mannose-binding 2 [Source:HGNC Symbol;Acc:HGNC:16986]	protein_coding	5	8.88931	51.8976	2.54552	0.01825	0.372181	UP	yes
RANGRF	RAN guanine nucleotide release factor [Source:HGNC Symbol;Acc:HGNC:17679]	protein_coding	17	5.71114	33.3293	2.54494	0.0032	0.116187	UP	yes
MLH1	mutL homolog 1 [Source:HGNC Symbol;Acc:HGNC:7127]	protein_coding	3	3.44731	20.1127	2.54457	0.0329	0.516615	UP	yes	,hsa03430:Mismatch repair,hsa03460:Fanconi anemia pathway
DDX39A	DEAD (Asp-Glu-Ala-Asp) box polypeptide 39A [Source:HGNC Symbol;Acc:HGNC:17821]	protein_coding	19	25.6932	149.775	2.54334	5e-05	0.00379552	UP	yes
FECH	ferrochelatase [Source:HGNC Symbol;Acc:HGNC:3647]	protein_coding	18	1.91273	11.1334	2.54119	0.0035	0.124024	UP	yes	,hsa01100:Metabolic pathways,hsa00860:Porphyrin and chlorophyll metabolism
MED22	mediator complex subunit 22 [Source:HGNC Symbol;Acc:HGNC:11477]	protein_coding	9	1.06167	6.17658	2.54047	0.00155	0.0674399	UP	yes
CSNK2B	casein kinase 2, beta polypeptide [Source:HGNC Symbol;Acc:HGNC:2460]	protein_coding	6	66.5102	386.925	2.5404	0.00265	0.101433	UP	yes	,hsa03008:Ribosome biogenesis in eukaryotes,hsa05168:Herpes simplex infection
[truncated: 770 more rows]

## Sheet: Total Teff (0 h vs 2 h)
Gene Name	Description	Gene type	Chromosome	FPKM 0 h	FPKM 2 h	log 2 (fold change)	P value	Q value	Regulation	Is this unique compared to HLA-DR- Teff 0 h vs 2 h	Found in KEGG_pathways_from DAVID
[truncated: 88 more rows]

[truncated: 2 more sheets: Total Teff (0 'vs' 24 h), Total Teff (0 'vs' 96 h)]
